# Supplementary material for: A novel chromatin regulator-related immune checkpoint related gene prognostic signature and potential candidate drugs for endometrial cancer patients
Source: Hereditas. 2022 Oct 18;159:40. doi: 10.1186/s41065-022-00253-w (PMC9578220; doi:10.1186/s41065-022-00253-w)
Supplement: Supplementary file 3 — Additional file 3: Supplementtable 3. The list of 68 CRRICRGs. [file 41065_2022_253_MOESM3_ESM.xlsx]

## Sheet: supplement table 3
CRs	ICRGs	cor	p	Regulation
ADNP	ADORA2A	0.294044	1.64e-12	postive
AEBP2	ADORA2A	0.288633	4.32e-12	postive
AHCTF1	ADORA2A	0.351639	1.44e-17	postive
ARID1B	ADORA2A	0.470122	8.28e-32	postive
ARID2	ADORA2A	0.37295	1.01e-19	postive
ARID4A	ADORA2A	0.251384	1.97e-09	postive
ARID4B	ADORA2A	0.312428	5.22e-14	postive
ARID5B	ADORA2A	0.230007	4.37e-08	postive
ARNTL	ADORA2A	0.292596	2.13e-12	postive
ASH1L	ADORA2A	0.452228	2.8e-29	postive
ASXL2	ADORA2A	0.364963	6.75e-19	postive
ATAD2B	ADORA2A	0.467702	1.86e-31	postive
ATF2	ADORA2A	0.206679	9.26e-07	postive
ATF7IP	ADORA2A	0.275649	4.07e-11	postive
ATM	ADORA2A	0.400113	1.03e-22	postive
ATR	ADORA2A	0.372697	1.07e-19	postive
ATRX	ADORA2A	0.395195	3.76e-22	postive
ATXN7	ADORA2A	0.442214	6.3e-28	postive
BARD1	ADORA2A	0.334297	6.25e-16	postive
BAZ2A	ADORA2A	0.217658	2.3e-07	postive
BAZ2B	ADORA2A	0.472482	3.74e-32	postive
BBX	ADORA2A	0.336434	3.98e-16	postive
BPTF	ADORA2A	0.349776	2.18e-17	postive
BRCA2	ADORA2A	0.386049	3.94e-21	postive
BRDT	ADORA2A	0.273729	5.61e-11	postive
BRWD1	ADORA2A	0.372902	1.02e-19	postive
BRWD3	ADORA2A	0.377295	3.49e-20	postive
BTAF1	ADORA2A	0.442924	5.07e-28	postive
CBX5	ADORA2A	0.2896	3.64e-12	postive
CDC73	ADORA2A	0.263674	2.9e-10	postive
CDK17	ADORA2A	0.399514	1.21e-22	postive
CECR2	ADORA2A	0.339512	2.06e-16	postive
CENPC	ADORA2A	0.292374	2.22e-12	postive
CHD1	ADORA2A	0.315345	2.95e-14	postive
CHD1L	ADORA2A	0.504324	4.43e-37	postive
CHD2	ADORA2A	0.432301	1.24e-26	postive
CHD6	ADORA2A	0.338262	2.69e-16	postive
CHD7	ADORA2A	0.283991	9.76e-12	postive
CHD8	ADORA2A	0.214036	3.67e-07	postive
CHD9	ADORA2A	0.423043	1.84e-25	postive
CHUK	ADORA2A	0.286304	6.52e-12	postive
CLOCK	ADORA2A	0.334783	5.64e-16	postive
CREBBP	ADORA2A	0.25433	1.26e-09	postive
CSNK2A1	ADORA2A	0.251952	1.81e-09	postive
CUL3	ADORA2A	0.250504	2.25e-09	postive
CUL4B	ADORA2A	0.209839	6.25e-07	postive
CUL5	ADORA2A	0.308367	1.14e-13	postive
DIDO1	ADORA2A	0.26807	1.43e-10	postive
DR1	ADORA2A	0.290242	3.25e-12	postive
EED	ADORA2A	0.206385	9.6e-07	postive
ELP4	ADORA2A	0.259075	6.01e-10	postive
EMSY	ADORA2A	0.236032	1.88e-08	postive
EP300	ADORA2A	0.305494	1.97e-13	postive
EPC1	ADORA2A	0.315037	3.14e-14	postive
EPC2	ADORA2A	0.341435	1.36e-16	postive
ERCC6	ADORA2A	0.247612	3.48e-09	postive
ERCC6L2	ADORA2A	0.333923	6.76e-16	postive
EYA3	ADORA2A	0.354662	7.28e-18	postive
FTO	ADORA2A	0.22186	1.32e-07	postive
GATAD2B	ADORA2A	0.211855	4.84e-07	postive
GFI1	ADORA2A	0.219209	1.87e-07	postive
GTF2I	ADORA2A	0.251288	2e-09	postive
HBP1	ADORA2A	0.240508	9.9e-09	postive
HCFC2	ADORA2A	0.332325	9.45e-16	postive
HDAC8	ADORA2A	0.337533	3.15e-16	postive
HELLS	ADORA2A	0.314094	3.77e-14	postive
HIF1AN	ADORA2A	0.28305	1.15e-11	postive
HLTF	ADORA2A	0.264248	2.65e-10	postive
HMG20A	ADORA2A	0.215936	2.87e-07	postive
HP1BP3	ADORA2A	0.29199	2.38e-12	postive
HUWE1	ADORA2A	0.308839	1.04e-13	postive
IKZF1	ADORA2A	0.259895	5.28e-10	postive
INO80	ADORA2A	0.219959	1.7e-07	postive
INO80D	ADORA2A	0.49593	9.91e-36	postive
JADE3	ADORA2A	0.213042	4.16e-07	postive
JAK2	ADORA2A	0.332892	8.39e-16	postive
JARID2	ADORA2A	0.233508	2.69e-08	postive
JMJD1C	ADORA2A	0.379653	1.95e-20	postive
JMJD7	ADORA2A	0.521309	6.29e-40	postive
KANSL1	ADORA2A	0.370623	1.76e-19	postive
KANSL3	ADORA2A	0.251334	1.99e-09	postive
KAT6A	ADORA2A	0.36045	1.93e-18	postive
KAT6B	ADORA2A	0.216182	2.78e-07	postive
KDM4C	ADORA2A	0.360564	1.88e-18	postive
KDM5A	ADORA2A	0.344689	6.71e-17	postive
KDM5B	ADORA2A	0.213323	4.02e-07	postive
KDM6A	ADORA2A	0.403078	4.67e-23	postive
KDM7A	ADORA2A	0.210204	5.97e-07	postive
KMT2A	ADORA2A	0.450219	5.28e-29	postive
KMT2C	ADORA2A	0.382696	9.16e-21	postive
KMT2D	ADORA2A	0.356428	4.87e-18	postive
KMT2E	ADORA2A	0.293711	1.74e-12	postive
L3MBTL1	ADORA2A	0.453568	1.83e-29	postive
LBR	ADORA2A	0.26098	4.45e-10	postive
MAP3K7	ADORA2A	0.313112	4.57e-14	postive
MBD5	ADORA2A	0.496395	8.36e-36	postive
MBTD1	ADORA2A	0.235506	2.03e-08	postive
MDM4	ADORA2A	0.418115	7.47e-25	postive
MECP2	ADORA2A	0.227794	5.93e-08	postive
MGA	ADORA2A	0.378285	2.74e-20	postive
MIER1	ADORA2A	0.237547	1.52e-08	postive
MIER3	ADORA2A	0.327735	2.45e-15	postive
MIS18BP1	ADORA2A	0.225539	8.06e-08	postive
MLLT10	ADORA2A	0.355896	5.5e-18	postive
MSL2	ADORA2A	0.248323	3.13e-09	postive
MTF2	ADORA2A	0.35361	9.24e-18	postive
MYSM1	ADORA2A	0.486198	3.27e-34	postive
NBN	ADORA2A	0.245198	4.98e-09	postive
NCOA1	ADORA2A	0.281417	1.52e-11	postive
NCOA2	ADORA2A	0.375665	5.2e-20	postive
NCOA7	ADORA2A	0.250705	2.19e-09	postive
NCOR1	ADORA2A	0.317437	1.96e-14	postive
NIPBL	ADORA2A	0.368046	3.26e-19	postive
NPAS2	ADORA2A	0.200068	2.07e-06	postive
NSD1	ADORA2A	0.319921	1.19e-14	postive
NSL1	ADORA2A	0.270437	9.68e-11	postive
OGT	ADORA2A	0.344969	6.31e-17	postive
ORC2	ADORA2A	0.200791	1.9e-06	postive
PAXIP1	ADORA2A	0.241895	8.09e-09	postive
PBRM1	ADORA2A	0.332631	8.87e-16	postive
PCGF5	ADORA2A	0.20879	7.12e-07	postive
PDP1	ADORA2A	0.202177	1.61e-06	postive
PDS5A	ADORA2A	0.210088	6.05e-07	postive
PDS5B	ADORA2A	0.366963	4.21e-19	postive
PHC3	ADORA2A	0.371127	1.56e-19	postive
PHF10	ADORA2A	0.246874	3.89e-09	postive
PHF20L1	ADORA2A	0.412565	3.52e-24	postive
PHF3	ADORA2A	0.352999	1.06e-17	postive
PHF6	ADORA2A	0.217274	2.41e-07	postive
PHIP	ADORA2A	0.405935	2.16e-23	postive
PPP4R2	ADORA2A	0.22656	7.01e-08	postive
PPP4R3A	ADORA2A	0.224993	8.67e-08	postive
PRDM1	ADORA2A	0.22627	7.3e-08	postive
PRDM10	ADORA2A	0.274959	4.57e-11	postive
PRDM2	ADORA2A	0.365978	5.32e-19	postive
PRDM7	ADORA2A	0.411004	5.42e-24	postive
PRKAA1	ADORA2A	0.291386	2.65e-12	postive
PRKAA2	ADORA2A	0.381321	1.29e-20	postive
PRKAB2	ADORA2A	0.224577	9.17e-08	postive
PRKCB	ADORA2A	0.253505	1.43e-09	postive
PRKDC	ADORA2A	0.30775	1.28e-13	postive
PRMT9	ADORA2A	0.242215	7.72e-09	postive
PYGO1	ADORA2A	0.232265	3.2e-08	postive
RAD54L2	ADORA2A	0.346092	4.93e-17	postive
RAG1	ADORA2A	0.235171	2.12e-08	postive
RCOR3	ADORA2A	0.285013	8.17e-12	postive
REST	ADORA2A	0.284396	9.1e-12	postive
REV1	ADORA2A	0.37506	6.03e-20	postive
RLIM	ADORA2A	0.315142	3.07e-14	postive
RNF2	ADORA2A	0.204547	1.2e-06	postive
RPS6KA3	ADORA2A	0.310362	7.79e-14	postive
SENP1	ADORA2A	0.201194	1.81e-06	postive
SETBP1	ADORA2A	0.413918	2.42e-24	postive
SETD2	ADORA2A	0.331756	1.06e-15	postive
SETD5	ADORA2A	0.310771	7.19e-14	postive
SETD7	ADORA2A	0.324131	5.11e-15	postive
SETDB2	ADORA2A	0.274109	5.26e-11	postive
SF3B1	ADORA2A	0.251359	1.98e-09	postive
SFMBT2	ADORA2A	0.297142	9.33e-13	postive
SFPQ	ADORA2A	0.234626	2.3e-08	postive
SHPRH	ADORA2A	0.48894	1.23e-34	postive
SIRT1	ADORA2A	0.225488	8.11e-08	postive
SMARCA2	ADORA2A	0.213761	3.8e-07	postive
SMARCA5	ADORA2A	0.254818	1.17e-09	postive
SMARCAD1	ADORA2A	0.216436	2.69e-07	postive
SMARCE1	ADORA2A	0.272198	7.23e-11	postive
SMCHD1	ADORA2A	0.406741	1.74e-23	postive
SP1	ADORA2A	0.285456	7.56e-12	postive
SPEN	ADORA2A	0.337113	3.44e-16	postive
SRCAP	ADORA2A	0.359542	2.39e-18	postive
SRRM2	ADORA2A	0.22221	1.26e-07	postive
SS18L1	ADORA2A	0.262067	3.75e-10	postive
STK4	ADORA2A	0.329926	1.56e-15	postive
SUV39H2	ADORA2A	0.236474	1.77e-08	postive
SUZ12	ADORA2A	0.207052	8.84e-07	postive
TAF1	ADORA2A	0.284114	9.56e-12	postive
TAF10	ADORA2A	0.24362	6.29e-09	postive
TAF2	ADORA2A	0.284253	9.33e-12	postive
TAF4	ADORA2A	0.257887	7.24e-10	postive
TAF5L	ADORA2A	0.207482	8.38e-07	postive
TBL1XR1	ADORA2A	0.284095	9.59e-12	postive
TCF4	ADORA2A	0.2943	1.57e-12	postive
TET1	ADORA2A	0.312057	5.61e-14	postive
TET2	ADORA2A	0.43019	2.31e-26	postive
TET3	ADORA2A	0.311746	5.96e-14	postive
TLK1	ADORA2A	0.307083	1.46e-13	postive
TNP2	ADORA2A	0.324442	4.8e-15	postive
TOPBP1	ADORA2A	0.215592	3e-07	postive
TOX3	ADORA2A	0.25262	1.63e-09	postive
TP53BP1	ADORA2A	0.275638	4.07e-11	postive
TRIM33	ADORA2A	0.33088	1.28e-15	postive
TRRAP	ADORA2A	0.262396	3.56e-10	postive
TSPYL6	ADORA2A	0.535138	2.28e-42	postive
TYW5	ADORA2A	0.422396	2.21e-25	postive
UBR2	ADORA2A	0.368294	3.07e-19	postive
UBR5	ADORA2A	0.38055	1.56e-20	postive
UHRF2	ADORA2A	0.4216	2.78e-25	postive
USP12	ADORA2A	0.429975	2.46e-26	postive
USP15	ADORA2A	0.362512	1.2e-18	postive
USP17L2	ADORA2A	0.324649	4.6e-15	postive
USP3	ADORA2A	0.246655	4.01e-09	postive
USP46	ADORA2A	0.203542	1.36e-06	postive
USP49	ADORA2A	0.372441	1.14e-19	postive
UTY	ADORA2A	0.327036	2.83e-15	postive
WAC	ADORA2A	0.225853	7.72e-08	postive
YAF2	ADORA2A	0.357382	3.92e-18	postive
ZBTB24	ADORA2A	0.299828	5.69e-13	postive
ZBTB38	ADORA2A	0.415847	1.41e-24	postive
ZHX1	ADORA2A	0.25615	9.49e-10	postive
ZMYM1	ADORA2A	0.277603	2.92e-11	postive
ZMYM2	ADORA2A	0.335183	5.18e-16	postive
ZMYM4	ADORA2A	0.230378	4.15e-08	postive
ZMYM5	ADORA2A	0.299765	5.76e-13	postive
ZMYM6	ADORA2A	0.273417	5.91e-11	postive
ZNF217	ADORA2A	0.219694	1.76e-07	postive
ZNF532	ADORA2A	0.21464	3.39e-07	postive
ZNF711	ADORA2A	0.238787	1.27e-08	postive
ZRANB3	ADORA2A	0.257965	7.15e-10	postive
ZZZ3	ADORA2A	0.333288	7.72e-16	postive
CDK17	BTLA	0.331057	1.23e-15	postive
CIT	BTLA	0.304254	2.49e-13	postive
ERCC6L2	BTLA	0.225016	8.65e-08	postive
EZH2	BTLA	0.255512	1.05e-09	postive
FOXP1	BTLA	0.242236	7.7e-09	postive
GFI1	BTLA	0.205288	1.1e-06	postive
HELLS	BTLA	0.238157	1.39e-08	postive
HLCS	BTLA	0.225519	8.08e-08	postive
ING3	BTLA	0.228542	5.35e-08	postive
PCGF5	BTLA	0.338371	2.63e-16	postive
PDS5B	BTLA	0.218432	2.07e-07	postive
PHF6	BTLA	0.251653	1.89e-09	postive
PRDM1	BTLA	0.51777	2.54e-39	postive
PRDM5	BTLA	0.293732	1.74e-12	postive
PYGO1	BTLA	0.282418	1.28e-11	postive
RCOR3	BTLA	0.229014	5.02e-08	postive
SENP1	BTLA	0.203044	1.45e-06	postive
SNAI2	BTLA	0.327177	2.75e-15	postive
SS18L1	BTLA	0.457505	5.21e-30	postive
TLE4	BTLA	0.232457	3.11e-08	postive
TRIM24	BTLA	0.206166	9.87e-07	postive
ACTL6A	BTN2A1	0.225563	8.03e-08	postive
ACTR2	BTN2A1	0.244893	5.21e-09	postive
ACTR3	BTN2A1	0.23323	2.79e-08	postive
ACTR8	BTN2A1	0.241625	8.42e-09	postive
ADNP	BTN2A1	0.380272	1.67e-20	postive
AEBP2	BTN2A1	0.22221	1.26e-07	postive
AHCTF1	BTN2A1	0.286058	6.81e-12	postive
AKAP1	BTN2A1	0.220688	1.54e-07	postive
ALKBH1	BTN2A1	0.313933	3.89e-14	postive
ARID1A	BTN2A1	0.345117	6.11e-17	postive
ARID1B	BTN2A1	0.277395	3.03e-11	postive
ARID2	BTN2A1	0.223788	1.02e-07	postive
ARID3B	BTN2A1	0.200911	1.87e-06	postive
ARID4A	BTN2A1	0.272765	6.58e-11	postive
ARID4B	BTN2A1	0.214262	3.56e-07	postive
ASH1L	BTN2A1	0.255266	1.09e-09	postive
ASXL1	BTN2A1	0.363026	1.06e-18	postive
ATAD2	BTN2A1	0.227827	5.9e-08	postive
ATF2	BTN2A1	0.232123	3.26e-08	postive
ATXN7	BTN2A1	0.214179	3.6e-07	postive
ATXN7L3	BTN2A1	0.219655	1.77e-07	postive
BABAM1	BTN2A1	-0.223574	1.05e-07	negative
BAG6	BTN2A1	0.332078	9.95e-16	postive
BANP	BTN2A1	0.248252	3.16e-09	postive
BARD1	BTN2A1	0.208222	7.65e-07	postive
BAZ1A	BTN2A1	0.201531	1.74e-06	postive
BAZ1B	BTN2A1	0.337729	3.02e-16	postive
BAZ2A	BTN2A1	0.355965	5.42e-18	postive
BBX	BTN2A1	0.27413	5.24e-11	postive
BCL10	BTN2A1	0.205728	1.04e-06	postive
BCOR	BTN2A1	0.327666	2.48e-15	postive
BOD1	BTN2A1	0.240131	1.05e-08	postive
BPTF	BTN2A1	0.34186	1.24e-16	postive
BRCA1	BTN2A1	0.207208	8.67e-07	postive
BRCC3	BTN2A1	0.248047	3.26e-09	postive
BRD1	BTN2A1	0.327284	2.69e-15	postive
BRD2	BTN2A1	0.551684	1.93e-45	postive
BRD3	BTN2A1	0.289412	3.76e-12	postive
BRD8	BTN2A1	0.432556	1.15e-26	postive
BRMS1	BTN2A1	-0.261106	4.36e-10	negative
BRMS1L	BTN2A1	0.258853	6.22e-10	postive
BRPF1	BTN2A1	0.327922	2.36e-15	postive
BRPF3	BTN2A1	0.511424	2.99e-38	postive
BTAF1	BTN2A1	0.233961	2.52e-08	postive
BUB1	BTN2A1	0.277415	3.02e-11	postive
CBX1	BTN2A1	0.297037	9.52e-13	postive
CBX3	BTN2A1	0.200003	2.09e-06	postive
CDC73	BTN2A1	0.224068	9.83e-08	postive
CDK17	BTN2A1	0.214363	3.52e-07	postive
CDK2	BTN2A1	0.218092	2.17e-07	postive
CDK3	BTN2A1	0.279679	2.05e-11	postive
CDYL	BTN2A1	0.346063	4.97e-17	postive
CENPC	BTN2A1	0.275371	4.26e-11	postive
CHD2	BTN2A1	0.282232	1.32e-11	postive
CHD3	BTN2A1	0.247878	3.34e-09	postive
CHD4	BTN2A1	-0.249729	2.53e-09	negative
CHD6	BTN2A1	0.306084	1.76e-13	postive
CHD7	BTN2A1	0.209317	6.67e-07	postive
CHD8	BTN2A1	0.372174	1.21e-19	postive
CHEK1	BTN2A1	0.202667	1.51e-06	postive
CHMP1B	BTN2A1	0.267846	1.48e-10	postive
CHTOP	BTN2A1	0.263333	3.06e-10	postive
CHUK	BTN2A1	0.215858	2.9e-07	postive
CIC	BTN2A1	0.257616	7.55e-10	postive
CREBBP	BTN2A1	0.331668	1.08e-15	postive
CSNK2A1	BTN2A1	0.280692	1.73e-11	postive
CTBP2	BTN2A1	0.238346	1.35e-08	postive
CTCF	BTN2A1	0.354183	8.12e-18	postive
CTCFL	BTN2A1	0.255525	1.05e-09	postive
CTR9	BTN2A1	0.254802	1.17e-09	postive
CUL2	BTN2A1	0.232312	3.18e-08	postive
CUL3	BTN2A1	0.350411	1.9e-17	postive
CUL4A	BTN2A1	0.257326	7.9e-10	postive
CUL4B	BTN2A1	0.264205	2.66e-10	postive
CUL5	BTN2A1	0.224598	9.15e-08	postive
DAXX	BTN2A1	0.22631	7.26e-08	postive
DBF4	BTN2A1	0.213777	3.79e-07	postive
DBF4B	BTN2A1	0.269818	1.07e-10	postive
DDB1	BTN2A1	0.207751	8.11e-07	postive
DDX21	BTN2A1	0.233238	2.79e-08	postive
DDX50	BTN2A1	0.240707	9.62e-09	postive
DEK	BTN2A1	0.440623	1.02e-27	postive
DIDO1	BTN2A1	0.416811	1.08e-24	postive
DNAJC2	BTN2A1	0.29458	1.49e-12	postive
DNMT1	BTN2A1	0.263	3.23e-10	postive
DNMT3A	BTN2A1	0.246078	4.37e-09	postive
DNTTIP2	BTN2A1	0.22861	5.3e-08	postive
DPF2	BTN2A1	0.232594	3.05e-08	postive
DR1	BTN2A1	0.298984	6.65e-13	postive
DTX3L	BTN2A1	0.33369	7.1e-16	postive
E2F6	BTN2A1	0.305611	1.93e-13	postive
EED	BTN2A1	0.292051	2.35e-12	postive
EHMT1	BTN2A1	0.236324	1.8e-08	postive
EMSY	BTN2A1	0.300529	5e-13	postive
EP300	BTN2A1	0.331119	1.22e-15	postive
EP400	BTN2A1	0.300534	4.99e-13	postive
EPC1	BTN2A1	0.233939	2.53e-08	postive
EPC2	BTN2A1	0.399505	1.21e-22	postive
ERCC6L	BTN2A1	0.292038	2.36e-12	postive
EXOSC1	BTN2A1	-0.238505	1.32e-08	negative
EXOSC4	BTN2A1	-0.297596	8.59e-13	negative
EXOSC9	BTN2A1	0.232828	2.95e-08	postive
EYA3	BTN2A1	0.21626	2.75e-07	postive
EZH1	BTN2A1	0.273003	6.33e-11	postive
EZH2	BTN2A1	0.205421	1.08e-06	postive
FBXL19	BTN2A1	0.265392	2.2e-10	postive
FMR1	BTN2A1	0.25653	8.94e-10	postive
FOXP1	BTN2A1	-0.202501	1.54e-06	negative
FXR1	BTN2A1	0.25921	5.89e-10	postive
GATAD2B	BTN2A1	0.265078	2.31e-10	postive
GLYR1	BTN2A1	0.297721	8.39e-13	postive
GTF2I	BTN2A1	0.29127	2.7e-12	postive
GTF3C4	BTN2A1	0.275679	4.04e-11	postive
HAT1	BTN2A1	0.335985	4.37e-16	postive
HBP1	BTN2A1	0.335687	4.66e-16	postive
HCFC1	BTN2A1	0.30258	3.41e-13	postive
HCFC2	BTN2A1	0.226233	7.33e-08	postive
HDAC1	BTN2A1	0.211352	5.16e-07	postive
HDAC2	BTN2A1	0.357758	3.6e-18	postive
HDAC3	BTN2A1	0.213695	3.83e-07	postive
HDAC6	BTN2A1	0.228507	5.38e-08	postive
HDGF	BTN2A1	0.216598	2.64e-07	postive
HINFP	BTN2A1	0.380004	1.79e-20	postive
HLTF	BTN2A1	0.226887	6.71e-08	postive
HMG20A	BTN2A1	0.348269	3.05e-17	postive
HMG20B	BTN2A1	-0.244014	5.93e-09	negative
HMGB1	BTN2A1	0.215279	3.13e-07	postive
HMGB2	BTN2A1	0.218974	1.93e-07	postive
HMGN1	BTN2A1	0.263522	2.97e-10	postive
HMGN2	BTN2A1	0.243122	6.76e-09	postive
HMGN4	BTN2A1	0.512972	1.65e-38	postive
HP1BP3	BTN2A1	0.304064	2.58e-13	postive
HUWE1	BTN2A1	0.261861	3.87e-10	postive
IFIT3	BTN2A1	0.356536	4.76e-18	postive
ING3	BTN2A1	0.349254	2.45e-17	postive
ING4	BTN2A1	0.20571	1.04e-06	postive
INO80	BTN2A1	0.42346	1.63e-25	postive
JARID2	BTN2A1	0.385915	4.08e-21	postive
JMJD1C	BTN2A1	0.225578	8.01e-08	postive
JMJD4	BTN2A1	-0.230734	3.95e-08	negative
KANSL1	BTN2A1	0.283322	1.1e-11	postive
KANSL2	BTN2A1	0.468527	1.41e-31	postive
KANSL3	BTN2A1	0.385147	4.95e-21	postive
KAT5	BTN2A1	0.215629	2.99e-07	postive
KAT6A	BTN2A1	0.208844	7.07e-07	postive
KAT6B	BTN2A1	0.219104	1.9e-07	postive
KAT7	BTN2A1	0.300499	5.03e-13	postive
KDM1B	BTN2A1	0.356301	5.02e-18	postive
KDM2A	BTN2A1	0.371944	1.28e-19	postive
KDM2B	BTN2A1	0.28228	1.31e-11	postive
KDM3A	BTN2A1	0.30873	1.07e-13	postive
KDM3B	BTN2A1	0.337945	2.88e-16	postive
KDM4A	BTN2A1	0.23107	3.77e-08	postive
KDM4C	BTN2A1	0.269828	1.07e-10	postive
KDM4D	BTN2A1	0.331064	1.23e-15	postive
KDM5A	BTN2A1	0.224842	8.85e-08	postive
KDM5B	BTN2A1	0.243766	6.15e-09	postive
KDM5C	BTN2A1	0.336181	4.2e-16	postive
KDM6A	BTN2A1	0.281348	1.54e-11	postive
KDM6B	BTN2A1	0.205917	1.02e-06	postive
KMT2A	BTN2A1	0.252996	1.54e-09	postive
KMT2B	BTN2A1	0.353003	1.06e-17	postive
KMT2D	BTN2A1	0.353538	9.39e-18	postive
KMT2E	BTN2A1	0.276605	3.46e-11	postive
KMT5A	BTN2A1	0.214377	3.51e-07	postive
KMT5B	BTN2A1	0.238426	1.34e-08	postive
L3MBTL3	BTN2A1	0.27592	3.88e-11	postive
LBR	BTN2A1	0.257818	7.32e-10	postive
LMNB1	BTN2A1	0.219332	1.84e-07	postive
MAP3K7	BTN2A1	0.294881	1.41e-12	postive
MASTL	BTN2A1	0.25026	2.34e-09	postive
MBD1	BTN2A1	0.413143	3e-24	postive
MBD3	BTN2A1	-0.23746	1.53e-08	negative
MBD4	BTN2A1	0.226205	7.36e-08	postive
MBD6	BTN2A1	0.223539	1.05e-07	postive
MBTD1	BTN2A1	0.331026	1.24e-15	postive
MDC1	BTN2A1	0.363079	1.05e-18	postive
MEAF6	BTN2A1	0.275298	4.31e-11	postive
MECOM	BTN2A1	0.262005	3.78e-10	postive
MECP2	BTN2A1	0.285164	7.96e-12	postive
MGA	BTN2A1	0.218097	2.17e-07	postive
MGMT	BTN2A1	-0.321005	9.61e-15	negative
MIER1	BTN2A1	0.20909	6.86e-07	postive
MIER3	BTN2A1	0.263065	3.2e-10	postive
MIS18BP1	BTN2A1	0.328745	1.99e-15	postive
MLLT10	BTN2A1	0.279811	2.01e-11	postive
MORF4L1	BTN2A1	0.283924	9.88e-12	postive
MORF4L2	BTN2A1	0.266516	1.84e-10	postive
MSH6	BTN2A1	0.349031	2.58e-17	postive
MSL2	BTN2A1	0.37236	1.16e-19	postive
MSL3	BTN2A1	0.289002	4.05e-12	postive
MTF2	BTN2A1	0.2884	4.5e-12	postive
MYBBP1A	BTN2A1	0.227805	5.92e-08	postive
NAP1L2	BTN2A1	0.209812	6.27e-07	postive
NBN	BTN2A1	0.285939	6.95e-12	postive
NCL	BTN2A1	0.288828	4.18e-12	postive
NCOA1	BTN2A1	0.266594	1.81e-10	postive
NCOA2	BTN2A1	0.236448	1.77e-08	postive
NCOA5	BTN2A1	0.303693	2.77e-13	postive
NCOA6	BTN2A1	0.35056	1.83e-17	postive
NEK9	BTN2A1	0.277062	3.2e-11	postive
NFRKB	BTN2A1	0.357589	3.74e-18	postive
NFYB	BTN2A1	0.29629	1.09e-12	postive
NFYC	BTN2A1	0.211893	4.82e-07	postive
NIPBL	BTN2A1	0.229405	4.75e-08	postive
NOC2L	BTN2A1	0.208115	7.75e-07	postive
NSD1	BTN2A1	0.248631	2.99e-09	postive
NSL1	BTN2A1	0.232678	3.02e-08	postive
OGT	BTN2A1	0.280739	1.71e-11	postive
ORC1	BTN2A1	0.221737	1.34e-07	postive
ORC2	BTN2A1	0.299754	5.77e-13	postive
PAK2	BTN2A1	0.21088	5.48e-07	postive
PARG	BTN2A1	0.256644	8.79e-10	postive
PARP1	BTN2A1	0.297847	8.2e-13	postive
PARP2	BTN2A1	0.252409	1.69e-09	postive
PARP4	BTN2A1	0.310788	7.17e-14	postive
PAXIP1	BTN2A1	0.307811	1.27e-13	postive
PBRM1	BTN2A1	0.208885	7.04e-07	postive
PCGF3	BTN2A1	0.201311	1.78e-06	postive
PDS5A	BTN2A1	0.208015	7.85e-07	postive
PDS5B	BTN2A1	0.23767	1.49e-08	postive
PHC1	BTN2A1	0.421868	2.57e-25	postive
PHF1	BTN2A1	0.291925	2.4e-12	postive
PHF10	BTN2A1	0.347725	3.44e-17	postive
PHF12	BTN2A1	0.341727	1.28e-16	postive
PHF2	BTN2A1	0.228441	5.43e-08	postive
PHF20	BTN2A1	0.241797	8.21e-09	postive
PHF21A	BTN2A1	0.296404	1.07e-12	postive
PHF3	BTN2A1	0.31652	2.34e-14	postive
POGZ	BTN2A1	0.290295	3.22e-12	postive
PPP4R3A	BTN2A1	0.321582	8.55e-15	postive
PPP4R3B	BTN2A1	0.262281	3.62e-10	postive
PRDM10	BTN2A1	0.370684	1.74e-19	postive
PRDM11	BTN2A1	0.218661	2.01e-07	postive
PRDM15	BTN2A1	0.222773	1.17e-07	postive
PRDM2	BTN2A1	0.285097	8.05e-12	postive
PRDM4	BTN2A1	0.383423	7.63e-21	postive
PRDM5	BTN2A1	0.210256	5.93e-07	postive
PRKAB2	BTN2A1	0.223177	1.11e-07	postive
PRMT3	BTN2A1	0.256389	9.14e-10	postive
PRMT5	BTN2A1	0.274067	5.3e-11	postive
PRMT6	BTN2A1	0.331736	1.07e-15	postive
PRMT9	BTN2A1	0.273562	5.77e-11	postive
PRPF31	BTN2A1	-0.283689	1.03e-11	negative
PRR12	BTN2A1	0.288706	4.27e-12	postive
PSIP1	BTN2A1	0.29701	9.56e-13	postive
RAD54L	BTN2A1	0.295373	1.29e-12	postive
RAG1	BTN2A1	0.201437	1.76e-06	postive
RAI1	BTN2A1	0.267721	1.51e-10	postive
RBBP4	BTN2A1	0.389898	1.48e-21	postive
RCOR1	BTN2A1	0.234443	2.35e-08	postive
REST	BTN2A1	0.243058	6.83e-09	postive
REV1	BTN2A1	0.343418	8.86e-17	postive
RING1	BTN2A1	0.244281	5.7e-09	postive
RNF168	BTN2A1	0.237965	1.43e-08	postive
RNF2	BTN2A1	0.283328	1.1e-11	postive
RNF20	BTN2A1	0.279173	2.24e-11	postive
RNF40	BTN2A1	0.350459	1.88e-17	postive
RSF1	BTN2A1	0.283604	1.04e-11	postive
SAFB	BTN2A1	0.210759	5.56e-07	postive
SAP130	BTN2A1	0.31744	1.95e-14	postive
SAP30L	BTN2A1	0.260248	5e-10	postive
SCML2	BTN2A1	0.217206	2.44e-07	postive
SENP1	BTN2A1	0.354753	7.13e-18	postive
SET	BTN2A1	0.237959	1.43e-08	postive
SETD1B	BTN2A1	0.324016	5.23e-15	postive
SETD2	BTN2A1	0.310404	7.72e-14	postive
SETD5	BTN2A1	0.323307	6.04e-15	postive
SETD6	BTN2A1	0.212503	4.46e-07	postive
SETDB1	BTN2A1	0.368516	2.91e-19	postive
SF3B1	BTN2A1	0.379704	1.93e-20	postive
SF3B3	BTN2A1	0.200385	1.99e-06	postive
SFPQ	BTN2A1	0.386335	3.67e-21	postive
SGF29	BTN2A1	-0.205634	1.05e-06	negative
SIN3A	BTN2A1	0.379939	1.82e-20	postive
SIN3B	BTN2A1	0.294701	1.46e-12	postive
SIRT1	BTN2A1	0.281275	1.56e-11	postive
SIRT5	BTN2A1	0.397151	2.25e-22	postive
SIRT6	BTN2A1	-0.280378	1.82e-11	negative
SMARCA1	BTN2A1	0.284265	9.31e-12	postive
SMARCA5	BTN2A1	0.293817	1.71e-12	postive
SMARCAD1	BTN2A1	0.317321	2e-14	postive
SMARCAL1	BTN2A1	0.266774	1.76e-10	postive
SMARCC1	BTN2A1	0.217949	2.21e-07	postive
SMARCC2	BTN2A1	0.266436	1.86e-10	postive
SMARCD1	BTN2A1	0.247169	3.72e-09	postive
SMC1A	BTN2A1	0.245954	4.45e-09	postive
SMCHD1	BTN2A1	0.236311	1.81e-08	postive
SMYD4	BTN2A1	0.226028	7.54e-08	postive
SP1	BTN2A1	0.282501	1.26e-11	postive
SP100	BTN2A1	0.361561	1.5e-18	postive
SP110	BTN2A1	0.302317	3.58e-13	postive
SPEN	BTN2A1	0.387919	2.45e-21	postive
SPOP	BTN2A1	0.275212	4.38e-11	postive
SRRM2	BTN2A1	0.32632	3.27e-15	postive
SRSF3	BTN2A1	0.301976	3.82e-13	postive
SS18L1	BTN2A1	0.271864	7.64e-11	postive
SSRP1	BTN2A1	0.211324	5.18e-07	postive
SUPT16H	BTN2A1	0.265407	2.2e-10	postive
SUPT6H	BTN2A1	0.256399	9.13e-10	postive
SUPT7L	BTN2A1	0.320323	1.1e-14	postive
SUV39H2	BTN2A1	0.207252	8.63e-07	postive
SUZ12	BTN2A1	0.310185	8.06e-14	postive
SYNCRIP	BTN2A1	0.275384	4.25e-11	postive
TADA1	BTN2A1	0.31196	5.72e-14	postive
TAF1	BTN2A1	0.391818	9.03e-22	postive
TAF2	BTN2A1	0.307546	1.34e-13	postive
TAF4	BTN2A1	0.32956	1.68e-15	postive
TAF5L	BTN2A1	0.34344	8.81e-17	postive
TAF6	BTN2A1	0.264047	2.73e-10	postive
TAF7	BTN2A1	0.330696	1.33e-15	postive
TAF8	BTN2A1	0.452196	2.83e-29	postive
TDG	BTN2A1	0.244839	5.25e-09	postive
TDRD5	BTN2A1	0.246132	4.34e-09	postive
TDRD7	BTN2A1	0.381676	1.18e-20	postive
TERF1	BTN2A1	0.233658	2.63e-08	postive
TET3	BTN2A1	0.284193	9.43e-12	postive
TEX10	BTN2A1	0.279246	2.21e-11	postive
TFDP1	BTN2A1	0.262215	3.66e-10	postive
TFPT	BTN2A1	-0.220756	1.53e-07	negative
TLK1	BTN2A1	0.212147	4.67e-07	postive
TLK2	BTN2A1	0.354536	7.49e-18	postive
TOP2A	BTN2A1	0.22651	7.06e-08	postive
TOP2B	BTN2A1	0.286186	6.65e-12	postive
TOPBP1	BTN2A1	0.431125	1.76e-26	postive
TOX4	BTN2A1	0.296526	1.04e-12	postive
TP53BP1	BTN2A1	0.345132	6.09e-17	postive
TRIM27	BTN2A1	0.456569	7.04e-30	postive
TRRAP	BTN2A1	0.284007	9.74e-12	postive
TSPYL1	BTN2A1	0.308834	1.04e-13	postive
TSPYL4	BTN2A1	0.398498	1.58e-22	postive
TSPYL5	BTN2A1	0.209528	6.49e-07	postive
TTF2	BTN2A1	0.278419	2.55e-11	postive
TTK	BTN2A1	0.30307	3.11e-13	postive
TXN2	BTN2A1	-0.232171	3.24e-08	negative
UBE2A	BTN2A1	0.219368	1.84e-07	postive
UBE2D3	BTN2A1	0.247254	3.67e-09	postive
UBE2E1	BTN2A1	0.273559	5.77e-11	postive
UBN1	BTN2A1	0.22422	9.63e-08	postive
UBR2	BTN2A1	0.374418	7.05e-20	postive
UBR5	BTN2A1	0.245468	4.79e-09	postive
UBTF	BTN2A1	0.208494	7.39e-07	postive
UHRF2	BTN2A1	0.297798	8.28e-13	postive
UIMC1	BTN2A1	0.293223	1.9e-12	postive
UNK	BTN2A1	0.265967	2.01e-10	postive
USP12	BTN2A1	0.232495	3.1e-08	postive
USP15	BTN2A1	0.265181	2.28e-10	postive
USP16	BTN2A1	0.335203	5.16e-16	postive
USP21	BTN2A1	0.23819	1.38e-08	postive
USP22	BTN2A1	0.208938	6.99e-07	postive
USP36	BTN2A1	0.291466	2.61e-12	postive
USP49	BTN2A1	0.364689	7.2e-19	postive
VEZF1	BTN2A1	0.303387	2.93e-13	postive
VPS72	BTN2A1	0.211975	4.77e-07	postive
WAC	BTN2A1	0.341698	1.29e-16	postive
YEATS2	BTN2A1	0.379975	1.8e-20	postive
YEATS4	BTN2A1	0.269047	1.22e-10	postive
YWHAZ	BTN2A1	0.208554	7.34e-07	postive
YY1	BTN2A1	0.210374	5.84e-07	postive
ZBTB24	BTN2A1	0.209885	6.21e-07	postive
ZBTB33	BTN2A1	0.304585	2.34e-13	postive
ZBTB38	BTN2A1	0.234415	2.36e-08	postive
ZFAT	BTN2A1	0.210706	5.6e-07	postive
ZGPAT	BTN2A1	0.294282	1.57e-12	postive
ZHX2	BTN2A1	0.243699	6.21e-09	postive
ZMYM1	BTN2A1	0.279591	2.08e-11	postive
ZMYM2	BTN2A1	0.205941	1.01e-06	postive
ZMYM3	BTN2A1	0.334246	6.32e-16	postive
ZMYM4	BTN2A1	0.365831	5.5e-19	postive
ZMYM5	BTN2A1	0.277924	2.77e-11	postive
ZMYND11	BTN2A1	0.247243	3.68e-09	postive
ZNF217	BTN2A1	0.241291	8.84e-09	postive
ZNF532	BTN2A1	0.35222	1.26e-17	postive
ZNF592	BTN2A1	0.2985	7.27e-13	postive
ZNF687	BTN2A1	0.342959	9.79e-17	postive
ZNF711	BTN2A1	0.268515	1.33e-10	postive
ZNHIT1	BTN2A1	-0.413261	2.9e-24	negative
ZZZ3	BTN2A1	0.287656	5.14e-12	postive
APOBEC3G	BTN2A2	0.200678	1.92e-06	postive
ARID3A	BTN2A2	-0.219679	1.76e-07	negative
BABAM1	BTN2A2	-0.233008	2.88e-08	negative
BCOR	BTN2A2	0.20592	1.02e-06	postive
BRD2	BTN2A2	0.228914	5.08e-08	postive
BRD3	BTN2A2	0.20178	1.69e-06	postive
BRPF3	BTN2A2	0.219302	1.85e-07	postive
CHD4	BTN2A2	-0.204921	1.15e-06	negative
CHD8	BTN2A2	0.233132	2.83e-08	postive
CTBP2	BTN2A2	0.257706	7.45e-10	postive
CTR9	BTN2A2	0.215667	2.97e-07	postive
DTX3L	BTN2A2	0.251072	2.07e-09	postive
DZIP3	BTN2A2	0.214208	3.59e-07	postive
ELP3	BTN2A2	0.202673	1.51e-06	postive
EP400	BTN2A2	0.214614	3.4e-07	postive
EYA2	BTN2A2	0.223954	9.98e-08	postive
FOXP3	BTN2A2	0.266619	1.81e-10	postive
FTO	BTN2A2	0.23585	1.93e-08	postive
GFI1	BTN2A2	0.266123	1.96e-10	postive
HCFC2	BTN2A2	0.200355	2e-06	postive
HMGN4	BTN2A2	0.28065	1.74e-11	postive
IFIT3	BTN2A2	0.2544	1.24e-09	postive
IKZF1	BTN2A2	0.30289	3.22e-13	postive
INO80	BTN2A2	0.251141	2.05e-09	postive
JAK2	BTN2A2	0.243729	6.19e-09	postive
JARID2	BTN2A2	0.217854	2.24e-07	postive
KDM1B	BTN2A2	0.24513	5.03e-09	postive
KDM2B	BTN2A2	0.260901	4.51e-10	postive
KDM5C	BTN2A2	0.209479	6.53e-07	postive
KDM6B	BTN2A2	0.229697	4.56e-08	postive
L3MBTL3	BTN2A2	0.290355	3.18e-12	postive
L3MBTL4	BTN2A2	0.219221	1.87e-07	postive
NCOA4	BTN2A2	0.247172	3.72e-09	postive
PHC1	BTN2A2	0.281217	1.58e-11	postive
PHF2	BTN2A2	0.216512	2.66e-07	postive
PHF21A	BTN2A2	0.225893	7.68e-08	postive
PRDM4	BTN2A2	0.266181	1.94e-10	postive
RBBP4	BTN2A2	0.20127	1.79e-06	postive
SAP130	BTN2A2	0.210528	5.73e-07	postive
SETDB1	BTN2A2	0.247292	3.65e-09	postive
SIN3A	BTN2A2	0.211114	5.32e-07	postive
SND1	BTN2A2	0.254243	1.27e-09	postive
SP100	BTN2A2	0.284778	8.51e-12	postive
SP110	BTN2A2	0.219653	1.77e-07	postive
SRRM2	BTN2A2	0.218888	1.95e-07	postive
TAF8	BTN2A2	0.212124	4.68e-07	postive
TDRD7	BTN2A2	0.305879	1.83e-13	postive
TOX4	BTN2A2	0.203925	1.3e-06	postive
TP53BP1	BTN2A2	0.249194	2.75e-09	postive
TRIM27	BTN2A2	0.320734	1.01e-14	postive
TSPYL1	BTN2A2	0.268973	1.23e-10	postive
TSPYL4	BTN2A2	0.24877	2.93e-09	postive
ZNF516	BTN2A2	0.249173	2.75e-09	postive
ZNF687	BTN2A2	0.223403	1.07e-07	postive
ZNHIT1	BTN2A2	-0.287848	4.97e-12	negative
APOBEC3C	BTN3A1	0.200499	1.97e-06	postive
APOBEC3D	BTN3A1	0.359474	2.42e-18	postive
APOBEC3G	BTN3A1	0.403483	4.19e-23	postive
APOBEC3H	BTN3A1	0.283263	1.11e-11	postive
ARID4A	BTN3A1	0.228094	5.69e-08	postive
ARID4B	BTN3A1	0.218144	2.15e-07	postive
ARNTL	BTN3A1	0.24913	2.77e-09	postive
ATM	BTN3A1	0.208665	7.24e-07	postive
ATXN7	BTN3A1	0.223026	1.13e-07	postive
BAZ1A	BTN3A1	0.219928	1.7e-07	postive
BBX	BTN3A1	0.22261	1.19e-07	postive
CBX7	BTN3A1	0.243861	6.07e-09	postive
CDK5	BTN3A1	-0.200898	1.87e-06	negative
CENPC	BTN3A1	0.216438	2.69e-07	postive
DAPK3	BTN3A1	-0.225819	7.76e-08	negative
DTX3L	BTN3A1	0.443169	4.7e-28	postive
ELP6	BTN3A1	-0.215061	3.21e-07	negative
EXOSC4	BTN3A1	-0.248465	3.06e-09	negative
EXOSC7	BTN3A1	-0.233974	2.52e-08	negative
EZH1	BTN3A1	0.220416	1.6e-07	postive
FBL	BTN3A1	-0.211472	5.08e-07	negative
FOXP3	BTN3A1	0.366014	5.27e-19	postive
GATAD1	BTN3A1	0.223407	1.07e-07	postive
GFI1	BTN3A1	0.382786	8.95e-21	postive
HCFC2	BTN3A1	0.231343	3.63e-08	postive
HMGN4	BTN3A1	0.230867	3.88e-08	postive
IFIT3	BTN3A1	0.382016	1.09e-20	postive
IKZF1	BTN3A1	0.45671	6.73e-30	postive
ING3	BTN3A1	0.208296	7.58e-07	postive
INO80	BTN3A1	0.246458	4.13e-09	postive
JAK2	BTN3A1	0.405032	2.76e-23	postive
KAT2B	BTN3A1	0.243604	6.3e-09	postive
KDM1B	BTN3A1	0.213974	3.7e-07	postive
KDM4C	BTN3A1	0.225945	7.63e-08	postive
L3MBTL3	BTN3A1	0.240784	9.51e-09	postive
L3MBTL4	BTN3A1	0.284779	8.51e-12	postive
MAX	BTN3A1	0.310935	6.97e-14	postive
MIER1	BTN3A1	0.205009	1.14e-06	postive
MSL2	BTN3A1	0.223952	9.98e-08	postive
MSL3	BTN3A1	0.228138	5.66e-08	postive
NCOA1	BTN3A1	0.207006	8.89e-07	postive
PARP3	BTN3A1	0.251939	1.81e-09	postive
PARP4	BTN3A1	0.269276	1.17e-10	postive
PCGF5	BTN3A1	0.24775	3.41e-09	postive
PPM1G	BTN3A1	-0.249428	2.65e-09	negative
PPP4R3A	BTN3A1	0.213443	3.96e-07	postive
PPP4R3B	BTN3A1	0.202372	1.57e-06	postive
PRDM2	BTN3A1	0.206591	9.36e-07	postive
PRKCB	BTN3A1	0.265585	2.13e-10	postive
PRMT1	BTN3A1	-0.215158	3.17e-07	negative
PRMT9	BTN3A1	0.212103	4.69e-07	postive
REV1	BTN3A1	0.240571	9.81e-09	postive
SAP30L	BTN3A1	0.235017	2.17e-08	postive
SETDB2	BTN3A1	0.223691	1.03e-07	postive
SFMBT2	BTN3A1	0.342337	1.12e-16	postive
SMARCA2	BTN3A1	0.203893	1.3e-06	postive
SP1	BTN3A1	0.224797	8.91e-08	postive
SP100	BTN3A1	0.544948	3.61e-44	postive
SP110	BTN3A1	0.379615	1.97e-20	postive
SP140	BTN3A1	0.377612	3.23e-20	postive
TADA2B	BTN3A1	0.227074	6.54e-08	postive
TDRD7	BTN3A1	0.391107	1.08e-21	postive
TRIM27	BTN3A1	0.237459	1.54e-08	postive
UBE2A	BTN3A1	0.202785	1.49e-06	postive
UBR2	BTN3A1	0.276781	3.36e-11	postive
USP15	BTN3A1	0.291514	2.59e-12	postive
USP16	BTN3A1	0.231015	3.8e-08	postive
ATF7IP	BTNL3	0.216219	2.77e-07	postive
ATR	BTNL3	0.263452	3.01e-10	postive
ATRX	BTNL3	0.201477	1.75e-06	postive
BANF2	BTNL3	0.248423	3.08e-09	postive
BRCA2	BTNL3	0.24949	2.63e-09	postive
BRWD3	BTNL3	0.236696	1.71e-08	postive
CHD1L	BTNL3	0.213458	3.95e-07	postive
CLOCK	BTNL3	0.316299	2.45e-14	postive
EID2	BTNL3	0.403129	4.61e-23	postive
EID2B	BTNL3	0.532746	6.15e-42	postive
ELP4	BTNL3	0.211093	5.33e-07	postive
ERCC6	BTNL3	0.282603	1.24e-11	postive
FBL	BTNL3	0.307106	1.45e-13	postive
HDAC8	BTNL3	0.278648	2.45e-11	postive
HUWE1	BTNL3	0.251357	1.98e-09	postive
INO80D	BTNL3	0.211551	5.03e-07	postive
JAK2	BTNL3	0.284403	9.09e-12	postive
KANSL1	BTNL3	0.201562	1.73e-06	postive
KAT2B	BTNL3	0.260098	5.12e-10	postive
KDM5D	BTNL3	0.229667	4.58e-08	postive
KDM7A	BTNL3	0.256234	9.37e-10	postive
MORF4	BTNL3	0.415424	1.59e-24	postive
MYSM1	BTNL3	0.244482	5.54e-09	postive
NIPBL	BTNL3	0.203275	1.41e-06	postive
PADI4	BTNL3	0.294015	1.65e-12	postive
PAF1	BTNL3	0.294883	1.41e-12	postive
PHC3	BTNL3	0.283696	1.03e-11	postive
PHF20L1	BTNL3	0.231698	3.46e-08	postive
PRDM14	BTNL3	0.270709	9.25e-11	postive
PRDM7	BTNL3	0.292359	2.22e-12	postive
PRDM9	BTNL3	0.372583	1.1e-19	postive
PRKAA1	BTNL3	0.312299	5.35e-14	postive
RLIM	BTNL3	0.280395	1.82e-11	postive
RPS6KA3	BTNL3	0.203353	1.39e-06	postive
SHPRH	BTNL3	0.241294	8.83e-09	postive
SIRT2	BTNL3	0.295101	1.35e-12	postive
STK31	BTNL3	0.236634	1.73e-08	postive
TAF1L	BTNL3	0.286979	5.79e-12	postive
TRIM33	BTNL3	0.221861	1.32e-07	postive
TYW5	BTNL3	0.251753	1.86e-09	postive
USP17L2	BTNL3	0.40326	4.45e-23	postive
YAF2	BTNL3	0.218897	1.95e-07	postive
ZBTB16	BTNL3	0.264545	2.52e-10	postive
ZCWPW2	BTNL3	0.309888	8.53e-14	postive
ARID3C	BTNL9	0.213755	3.8e-07	postive
BRD8	BTNL9	0.254686	1.19e-09	postive
BRD9	BTNL9	0.254308	1.26e-09	postive
FOXP4	BTNL9	0.229875	4.45e-08	postive
HDAC7	BTNL9	0.240966	9.26e-09	postive
ZCWPW1	BTNL9	0.262269	3.63e-10	postive
ACTR2	CD160	0.32805	2.29e-15	postive
ACTR3	CD160	0.269962	1.05e-10	postive
ACTR8	CD160	0.237138	1.61e-08	postive
ADNP	CD160	0.446307	1.79e-28	postive
AEBP2	CD160	0.551274	2.31e-45	postive
AHCTF1	CD160	0.460049	2.29e-30	postive
APOBEC2	CD160	0.296184	1.11e-12	postive
ARID1B	CD160	0.747792	2.95e-100	postive
ARID2	CD160	0.638005	1.2e-64	postive
ARID4A	CD160	0.376417	4.33e-20	postive
ARID4B	CD160	0.459735	2.54e-30	postive
ARID5B	CD160	0.418263	7.16e-25	postive
ARNTL	CD160	0.396047	3.01e-22	postive
ASF1A	CD160	0.264719	2.45e-10	postive
ASH1L	CD160	0.659713	1.69e-70	postive
ASXL1	CD160	0.21221	4.63e-07	postive
ASXL2	CD160	0.624081	3.87e-61	postive
ATAD2	CD160	0.245589	4.7e-09	postive
ATAD2B	CD160	0.7439	1.1e-98	postive
ATF2	CD160	0.417445	9.02e-25	postive
ATF7IP	CD160	0.528655	3.28e-41	postive
ATM	CD160	0.699401	1.48e-82	postive
ATR	CD160	0.744805	4.75e-99	postive
ATRX	CD160	0.712623	5.02e-87	postive
ATXN7	CD160	0.740349	2.8e-97	postive
BANF1	CD160	-0.223366	1.08e-07	negative
BARD1	CD160	0.450253	5.22e-29	postive
BAZ1A	CD160	0.225898	7.67e-08	postive
BAZ2B	CD160	0.743947	1.05e-98	postive
BBX	CD160	0.554471	5.65e-46	postive
BCL10	CD160	0.35665	4.63e-18	postive
BPTF	CD160	0.504987	3.45e-37	postive
BRCA1	CD160	0.251887	1.83e-09	postive
BRCA2	CD160	0.745056	3.77e-99	postive
BRMS1L	CD160	0.258312	6.78e-10	postive
BRWD1	CD160	0.7326	2.77e-94	postive
BRWD3	CD160	0.707243	3.55e-85	postive
BTAF1	CD160	0.623765	4.63e-61	postive
BUB1	CD160	0.285457	7.56e-12	postive
CBX5	CD160	0.483262	9.18e-34	postive
CDC73	CD160	0.428841	3.43e-26	postive
CDK17	CD160	0.616783	2.28e-59	postive
CDK5	CD160	-0.237712	1.48e-08	negative
CDYL	CD160	0.269876	1.06e-10	postive
CECR2	CD160	0.410358	6.47e-24	postive
CENPC	CD160	0.557765	1.3e-46	postive
CHD1	CD160	0.532892	5.79e-42	postive
CHD1L	CD160	0.84152	9.71e-150	postive
CHD2	CD160	0.58514	3.32e-52	postive
CHD6	CD160	0.430199	2.31e-26	postive
CHD7	CD160	0.444579	3.05e-28	postive
CHD8	CD160	0.21556	3.01e-07	postive
CHD9	CD160	0.734776	4.09e-95	postive
CHMP1A	CD160	-0.236873	1.67e-08	negative
CHUK	CD160	0.440344	1.11e-27	postive
CLOCK	CD160	0.730155	2.32e-93	postive
CSNK2A1	CD160	0.409849	7.44e-24	postive
CTBP2	CD160	0.205242	1.11e-06	postive
CUL3	CD160	0.3359	4.45e-16	postive
CUL4B	CD160	0.418685	6.36e-25	postive
CUL5	CD160	0.600379	1.48e-55	postive
DAPK3	CD160	-0.211158	5.29e-07	negative
DAXX	CD160	-0.230891	3.87e-08	negative
DDX21	CD160	0.251266	2.01e-09	postive
DEK	CD160	0.226125	7.44e-08	postive
DIDO1	CD160	0.266052	1.98e-10	postive
DR1	CD160	0.484639	5.66e-34	postive
E2F6	CD160	0.31804	1.74e-14	postive
EED	CD160	0.342979	9.74e-17	postive
ELP4	CD160	0.636106	3.69e-64	postive
ELP6	CD160	-0.215297	3.12e-07	negative
EMSY	CD160	0.376223	4.54e-20	postive
EP300	CD160	0.298864	6.8e-13	postive
EPC1	CD160	0.509982	5.2e-38	postive
EPC2	CD160	0.508937	7.74e-38	postive
ERBB4	CD160	0.441313	8.29e-28	postive
ERCC6	CD160	0.582611	1.15e-51	postive
ERCC6L	CD160	0.232033	3.3e-08	postive
ERCC6L2	CD160	0.565977	3.1e-48	postive
EXOSC3	CD160	0.232929	2.91e-08	postive
EYA3	CD160	0.484131	6.77e-34	postive
FMR1	CD160	0.487521	2.05e-34	postive
FOXO1	CD160	0.374139	7.54e-20	postive
FOXP1	CD160	0.383376	7.72e-21	postive
FTO	CD160	0.297254	9.14e-13	postive
GATAD2B	CD160	0.235048	2.16e-08	postive
GTF2I	CD160	0.304191	2.52e-13	postive
GTF3C4	CD160	0.242174	7.77e-09	postive
HBP1	CD160	0.348411	2.96e-17	postive
HCFC2	CD160	0.5438	5.91e-44	postive
HDAC8	CD160	0.755883	1.29e-103	postive
HDAC9	CD160	0.326975	2.86e-15	postive
HELLS	CD160	0.517515	2.81e-39	postive
HIF1AN	CD160	0.342582	1.06e-16	postive
HLTF	CD160	0.346512	4.5e-17	postive
HMG20A	CD160	0.274045	5.32e-11	postive
HMGA2	CD160	0.208311	7.56e-07	postive
HP1BP3	CD160	0.432999	1.01e-26	postive
HUWE1	CD160	0.480997	2.02e-33	postive
IKZF1	CD160	0.248336	3.12e-09	postive
ING3	CD160	0.240677	9.66e-09	postive
INO80	CD160	0.280646	1.74e-11	postive
INO80D	CD160	0.863254	5.03e-166	postive
JADE1	CD160	0.260344	4.92e-10	postive
JADE3	CD160	0.37476	6.48e-20	postive
JAK2	CD160	0.690504	1.11e-79	postive
JMJD1C	CD160	0.606432	6.17e-57	postive
JMJD7	CD160	0.697749	5.16e-82	postive
KANSL1	CD160	0.625983	1.32e-61	postive
KANSL3	CD160	0.332117	9.87e-16	postive
KAT2B	CD160	0.441272	8.4e-28	postive
KAT6A	CD160	0.475508	1.34e-32	postive
KAT6B	CD160	0.411118	5.25e-24	postive
KAT7	CD160	0.225637	7.95e-08	postive
KDM1B	CD160	0.288584	4.36e-12	postive
KDM3A	CD160	0.291995	2.37e-12	postive
KDM4C	CD160	0.487407	2.13e-34	postive
KDM5A	CD160	0.487315	2.2e-34	postive
KDM5B	CD160	0.32278	6.72e-15	postive
KDM6A	CD160	0.674355	1e-74	postive
KDM7A	CD160	0.538753	5.03e-43	postive
KMT2A	CD160	0.662082	3.64e-71	postive
KMT2C	CD160	0.727853	1.68e-92	postive
KMT2D	CD160	0.257502	7.69e-10	postive
KMT2E	CD160	0.448993	7.75e-29	postive
KMT5B	CD160	0.333266	7.76e-16	postive
L3MBTL1	CD160	0.671531	6.84e-74	postive
LBR	CD160	0.372723	1.06e-19	postive
MAP3K7	CD160	0.519443	1.32e-39	postive
MASTL	CD160	0.206324	9.68e-07	postive
MBD5	CD160	0.826162	1.2e-139	postive
MBTD1	CD160	0.478144	5.43e-33	postive
MCRS1	CD160	-0.253371	1.46e-09	negative
MDM2	CD160	0.268269	1.38e-10	postive
MDM4	CD160	0.712377	6.11e-87	postive
MECOM	CD160	0.216072	2.82e-07	postive
MECP2	CD160	0.31165	6.07e-14	postive
MEN1	CD160	-0.212336	4.56e-07	negative
MGA	CD160	0.62786	4.5e-62	postive
MIER1	CD160	0.499116	3.08e-36	postive
MIER3	CD160	0.497674	5.23e-36	postive
MIS18BP1	CD160	0.430832	1.91e-26	postive
MLLT10	CD160	0.490577	6.87e-35	postive
MORF4	CD160	0.488756	1.32e-34	postive
MSL2	CD160	0.380484	1.59e-20	postive
MTF2	CD160	0.629751	1.51e-62	postive
MYSM1	CD160	0.872042	1.99e-173	postive
NAP1L5	CD160	0.22533	8.29e-08	postive
NBN	CD160	0.40143	7.25e-23	postive
NCOA1	CD160	0.301093	4.5e-13	postive
NCOA2	CD160	0.539302	3.99e-43	postive
NCOA3	CD160	0.225816	7.76e-08	postive
NCOA7	CD160	0.305332	2.03e-13	postive
NCOR1	CD160	0.396528	2.65e-22	postive
NIPBL	CD160	0.627206	6.54e-62	postive
NSD1	CD160	0.443626	4.09e-28	postive
NSL1	CD160	0.380158	1.72e-20	postive
OGT	CD160	0.508341	9.72e-38	postive
ORC2	CD160	0.378682	2.48e-20	postive
PAK2	CD160	0.213145	4.11e-07	postive
PARG	CD160	0.227019	6.59e-08	postive
PARP4	CD160	0.294361	1.55e-12	postive
PAXIP1	CD160	0.300996	4.58e-13	postive
PBRM1	CD160	0.537707	7.81e-43	postive
PCGF1	CD160	-0.222133	1.27e-07	negative
PCGF5	CD160	0.423274	1.72e-25	postive
PDP1	CD160	0.344131	7.58e-17	postive
PDS5A	CD160	0.423148	1.78e-25	postive
PDS5B	CD160	0.601581	7.93e-56	postive
PELP1	CD160	-0.222925	1.15e-07	negative
PHC3	CD160	0.78411	1.89e-116	postive
PHF10	CD160	0.457586	5.08e-30	postive
PHF14	CD160	0.431979	1.36e-26	postive
PHF20	CD160	0.337038	3.5e-16	postive
PHF20L1	CD160	0.748166	2.07e-100	postive
PHF3	CD160	0.635758	4.53e-64	postive
PHF6	CD160	0.43861	1.88e-27	postive
PHIP	CD160	0.757604	2.39e-104	postive
POGZ	CD160	0.223771	1.02e-07	postive
PPM1G	CD160	-0.266784	1.76e-10	negative
PPP4R2	CD160	0.539654	3.44e-43	postive
PPP4R3A	CD160	0.427412	5.21e-26	postive
PPP4R3B	CD160	0.399951	1.07e-22	postive
PRDM1	CD160	0.205062	1.13e-06	postive
PRDM10	CD160	0.484302	6.38e-34	postive
PRDM2	CD160	0.498961	3.26e-36	postive
PRDM5	CD160	0.287354	5.42e-12	postive
PRDM7	CD160	0.792196	1.73e-120	postive
PRDM9	CD160	0.447646	1.18e-28	postive
PRKAA1	CD160	0.545898	2.4e-44	postive
PRKAA2	CD160	0.668625	4.83e-73	postive
PRKAB2	CD160	0.364698	7.19e-19	postive
PRKAG2	CD160	0.240099	1.05e-08	postive
PRKDC	CD160	0.465056	4.46e-31	postive
PRMT3	CD160	0.328065	2.29e-15	postive
PRMT9	CD160	0.333455	7.46e-16	postive
PYGO1	CD160	0.555071	4.32e-46	postive
RAD54B	CD160	0.200436	1.98e-06	postive
RAD54L2	CD160	0.416421	1.2e-24	postive
RAG1	CD160	0.365902	5.41e-19	postive
RB1	CD160	0.447251	1.33e-28	postive
RBBP5	CD160	0.25254	1.65e-09	postive
RCOR1	CD160	0.36563	5.77e-19	postive
RCOR3	CD160	0.507874	1.16e-37	postive
REST	CD160	0.56404	7.54e-48	postive
REV1	CD160	0.605621	9.48e-57	postive
RIT1	CD160	0.289789	3.52e-12	postive
RLIM	CD160	0.664381	8.07e-72	postive
RNF2	CD160	0.358545	3e-18	postive
RPS6KA3	CD160	0.45509	1.13e-29	postive
RPS6KA5	CD160	0.264477	2.55e-10	postive
RSF1	CD160	0.348471	2.92e-17	postive
RYBP	CD160	0.365619	5.79e-19	postive
SATB1	CD160	0.244041	5.91e-09	postive
SENP1	CD160	0.302177	3.68e-13	postive
SETBP1	CD160	0.427761	4.7e-26	postive
SETD2	CD160	0.543385	7.05e-44	postive
SETD4	CD160	0.223678	1.04e-07	postive
SETD5	CD160	0.444284	3.34e-28	postive
SETD7	CD160	0.380473	1.59e-20	postive
SETDB2	CD160	0.408966	9.48e-24	postive
SF3B1	CD160	0.355552	5.95e-18	postive
SFMBT1	CD160	0.27499	4.54e-11	postive
SFMBT2	CD160	0.394478	4.53e-22	postive
SFPQ	CD160	0.331594	1.1e-15	postive
SHPRH	CD160	0.830059	4.11e-142	postive
SIRT1	CD160	0.347681	3.48e-17	postive
SIRT6	CD160	-0.215067	3.21e-07	negative
SLF1	CD160	0.334812	5.61e-16	postive
SMARCA2	CD160	0.240675	9.66e-09	postive
SMARCA5	CD160	0.383904	6.77e-21	postive
SMARCAD1	CD160	0.396168	2.91e-22	postive
SMARCE1	CD160	0.519004	1.57e-39	postive
SMCHD1	CD160	0.69274	2.15e-80	postive
SP1	CD160	0.399283	1.28e-22	postive
SPEN	CD160	0.307165	1.44e-13	postive
SRCAP	CD160	0.466509	2.76e-31	postive
SRSF1	CD160	0.470071	8.42e-32	postive
SS18L1	CD160	0.360033	2.13e-18	postive
STK31	CD160	0.330145	1.49e-15	postive
STK4	CD160	0.492707	3.19e-35	postive
SUDS3	CD160	0.225243	8.39e-08	postive
SUPT3H	CD160	0.239761	1.1e-08	postive
SUV39H2	CD160	0.404607	3.1e-23	postive
SUZ12	CD160	0.332004	1.01e-15	postive
SYNCRIP	CD160	0.410533	6.17e-24	postive
TADA1	CD160	0.275622	4.08e-11	postive
TADA3	CD160	-0.25372	1.38e-09	negative
TAF1	CD160	0.394583	4.41e-22	postive
TAF10	CD160	0.349453	2.35e-17	postive
TAF2	CD160	0.445329	2.42e-28	postive
TAF4	CD160	0.26464	2.48e-10	postive
TAF9B	CD160	0.363511	9.49e-19	postive
TBL1XR1	CD160	0.568355	1.03e-48	postive
TCF4	CD160	0.490127	8.07e-35	postive
TDG	CD160	0.266233	1.92e-10	postive
TDRD12	CD160	0.223575	1.05e-07	postive
TDRD3	CD160	0.370617	1.76e-19	postive
TERF1	CD160	0.328388	2.14e-15	postive
TET1	CD160	0.539338	3.93e-43	postive
TET2	CD160	0.667071	1.36e-72	postive
TET3	CD160	0.403955	3.69e-23	postive
TEX10	CD160	0.222588	1.2e-07	postive
TLK1	CD160	0.599004	3.03e-55	postive
TLK2	CD160	0.222212	1.26e-07	postive
TNP2	CD160	0.440464	1.07e-27	postive
TOP2B	CD160	0.287137	5.63e-12	postive
TOPBP1	CD160	0.281093	1.61e-11	postive
TOX3	CD160	0.205698	1.05e-06	postive
TP53BP1	CD160	0.313632	4.13e-14	postive
TRDMT1	CD160	0.482801	1.08e-33	postive
TRIM24	CD160	0.240298	1.02e-08	postive
TRIM33	CD160	0.682943	2.54e-77	postive
TRRAP	CD160	0.288201	4.67e-12	postive
TSPYL1	CD160	0.230752	3.95e-08	postive
TSPYL6	CD160	0.868664	1.62e-170	postive
TTF2	CD160	0.338276	2.69e-16	postive
TTK	CD160	0.26764	1.53e-10	postive
TXN2	CD160	-0.267129	1.66e-10	negative
TYW5	CD160	0.846602	2.56e-153	postive
UBE2D1	CD160	0.357199	4.09e-18	postive
UBE2D3	CD160	0.408292	1.14e-23	postive
UBR2	CD160	0.585133	3.33e-52	postive
UBR5	CD160	0.555615	3.39e-46	postive
UBTF	CD160	-0.21892	1.95e-07	negative
UCHL5	CD160	0.287728	5.07e-12	postive
UHRF2	CD160	0.634353	1.04e-63	postive
USP12	CD160	0.658509	3.68e-70	postive
USP15	CD160	0.614184	9.49e-59	postive
USP16	CD160	0.231277	3.67e-08	postive
USP17L2	CD160	0.699361	1.53e-82	postive
USP3	CD160	0.428421	3.88e-26	postive
USP44	CD160	0.212055	4.72e-07	postive
USP46	CD160	0.484362	6.24e-34	postive
USP49	CD160	0.509186	7.04e-38	postive
UTY	CD160	0.372363	1.16e-19	postive
VEZF1	CD160	0.273751	5.59e-11	postive
VRK1	CD160	0.217243	2.42e-07	postive
WAC	CD160	0.276004	3.83e-11	postive
XRCC1	CD160	-0.208445	7.44e-07	negative
YAF2	CD160	0.76577	6.63e-108	postive
YWHAE	CD160	-0.209859	6.23e-07	negative
YY1	CD160	0.297339	9e-13	postive
ZBTB24	CD160	0.510973	3.56e-38	postive
ZBTB33	CD160	0.457968	4.49e-30	postive
ZBTB38	CD160	0.547305	1.31e-44	postive
ZCWPW2	CD160	0.602968	3.84e-56	postive
ZHX1	CD160	0.3963	2.81e-22	postive
ZMYM1	CD160	0.509227	6.93e-38	postive
ZMYM2	CD160	0.648706	1.8e-67	postive
ZMYM4	CD160	0.426696	6.41e-26	postive
ZMYM5	CD160	0.519083	1.52e-39	postive
ZMYM6	CD160	0.563364	1.03e-47	postive
ZMYND11	CD160	0.312509	5.14e-14	postive
ZNF217	CD160	0.342921	9.87e-17	postive
ZNF532	CD160	0.347397	3.7e-17	postive
ZNF711	CD160	0.30475	2.27e-13	postive
ZRANB3	CD160	0.505615	2.73e-37	postive
ZZZ3	CD160	0.553737	7.81e-46	postive
A1CF	CD209	0.51986	1.12e-39	postive
APOBEC3C	CD209	0.278084	2.69e-11	postive
APOBEC3D	CD209	0.225076	8.58e-08	postive
APOBEC3G	CD209	0.356081	5.27e-18	postive
APOBEC3H	CD209	0.321127	9.37e-15	postive
ARRB1	CD209	0.348043	3.21e-17	postive
AURKC	CD209	0.478917	4.16e-33	postive
FOXP3	CD209	0.387086	3.03e-21	postive
GFI1	CD209	0.482574	1.17e-33	postive
IKZF1	CD209	0.658636	3.39e-70	postive
JAK2	CD209	0.222425	1.22e-07	postive
PRDM1	CD209	0.241007	9.21e-09	postive
PRKCB	CD209	0.699081	1.89e-82	postive
SCML4	CD209	0.231008	3.81e-08	postive
SFMBT2	CD209	0.436667	3.38e-27	postive
SP140	CD209	0.529147	2.69e-41	postive
STK4	CD209	0.215187	3.16e-07	postive
UBE2D1	CD209	0.264553	2.52e-10	postive
ZFP57	CD209	0.433349	9.1e-27	postive
ACTR2	CD226	0.262376	3.57e-10	postive
ACTR3	CD226	0.230145	4.29e-08	postive
AEBP2	CD226	0.327912	2.36e-15	postive
AHCTF1	CD226	0.300328	5.19e-13	postive
APEX1	CD226	-0.203941	1.3e-06	negative
APOBEC2	CD226	0.203647	1.34e-06	postive
APOBEC3C	CD226	0.271802	7.72e-11	postive
APOBEC3D	CD226	0.263331	3.06e-10	postive
APOBEC3G	CD226	0.310597	7.44e-14	postive
APOBEC3H	CD226	0.235075	2.15e-08	postive
ARID1B	CD226	0.391474	9.86e-22	postive
ARID2	CD226	0.389534	1.62e-21	postive
ARID4A	CD226	0.333172	7.91e-16	postive
ARID4B	CD226	0.349727	2.21e-17	postive
ARID5B	CD226	0.224937	8.74e-08	postive
ARNTL	CD226	0.364677	7.22e-19	postive
ASF1A	CD226	0.21873	2e-07	postive
ASF1B	CD226	-0.200155	2.05e-06	negative
ASH1L	CD226	0.388338	2.2e-21	postive
ASXL2	CD226	0.427089	5.72e-26	postive
ATAD2B	CD226	0.453841	1.68e-29	postive
ATF2	CD226	0.285143	7.99e-12	postive
ATF7IP	CD226	0.342971	9.76e-17	postive
ATM	CD226	0.540996	1.95e-43	postive
ATN1	CD226	-0.251861	1.83e-09	negative
ATR	CD226	0.503748	5.5e-37	postive
ATRX	CD226	0.481044	1.99e-33	postive
ATXN7	CD226	0.479986	2.87e-33	postive
AURKB	CD226	-0.203269	1.41e-06	negative
AURKC	CD226	0.223136	1.11e-07	postive
BAG6	CD226	-0.217533	2.33e-07	negative
BARD1	CD226	0.217909	2.22e-07	postive
BAZ1A	CD226	0.284929	8.29e-12	postive
BAZ2B	CD226	0.450978	4.16e-29	postive
BBX	CD226	0.367405	3.79e-19	postive
BCL10	CD226	0.222076	1.28e-07	postive
BPTF	CD226	0.299258	6.33e-13	postive
BRCA2	CD226	0.411075	5.31e-24	postive
BRD7	CD226	0.279976	1.95e-11	postive
BRWD1	CD226	0.438355	2.03e-27	postive
BRWD3	CD226	0.431074	1.78e-26	postive
BTAF1	CD226	0.438631	1.87e-27	postive
CBX5	CD226	0.202505	1.54e-06	postive
CDC73	CD226	0.26577	2.07e-10	postive
CDK17	CD226	0.502803	7.83e-37	postive
CDYL2	CD226	0.279077	2.28e-11	postive
CENPC	CD226	0.408813	9.89e-24	postive
CHD1	CD226	0.388391	2.17e-21	postive
CHD1L	CD226	0.405924	2.17e-23	postive
CHD2	CD226	0.353126	1.03e-17	postive
CHD6	CD226	0.237555	1.51e-08	postive
CHD9	CD226	0.512392	2.06e-38	postive
CHUK	CD226	0.373751	8.29e-20	postive
CIC	CD226	-0.205555	1.06e-06	negative
CLOCK	CD226	0.510662	4.01e-38	postive
CUL4B	CD226	0.304815	2.24e-13	postive
CUL5	CD226	0.4268	6.22e-26	postive
DAPK3	CD226	-0.202769	1.49e-06	negative
DAXX	CD226	-0.24762	3.48e-09	negative
DHX30	CD226	-0.231659	3.48e-08	negative
DPF2	CD226	-0.201222	1.8e-06	negative
DR1	CD226	0.331157	1.21e-15	postive
DTX3L	CD226	0.208816	7.1e-07	postive
DZIP3	CD226	0.221602	1.37e-07	postive
EHMT2	CD226	-0.259991	5.21e-10	negative
ELP4	CD226	0.410971	5.47e-24	postive
ELP6	CD226	-0.217994	2.2e-07	negative
EMSY	CD226	0.212486	4.47e-07	postive
EPC1	CD226	0.331744	1.07e-15	postive
EPC2	CD226	0.253092	1.52e-09	postive
ERBB4	CD226	0.211838	4.85e-07	postive
ERCC6	CD226	0.386587	3.44e-21	postive
ERCC6L2	CD226	0.469557	1e-31	postive
EYA3	CD226	0.253521	1.42e-09	postive
FBRSL1	CD226	-0.210993	5.4e-07	negative
FMR1	CD226	0.251204	2.03e-09	postive
FOXO1	CD226	0.228723	5.22e-08	postive
FOXP1	CD226	0.367684	3.55e-19	postive
FOXP3	CD226	0.279855	1.99e-11	postive
FOXP4	CD226	-0.202071	1.63e-06	negative
FTO	CD226	0.24412	5.84e-09	postive
GFI1	CD226	0.426247	7.3e-26	postive
HBP1	CD226	0.264337	2.61e-10	postive
HCFC2	CD226	0.452629	2.47e-29	postive
HDAC8	CD226	0.435789	4.4e-27	postive
HDAC9	CD226	0.320333	1.1e-14	postive
HELLS	CD226	0.267214	1.64e-10	postive
HIRIP3	CD226	-0.208233	7.64e-07	negative
HLTF	CD226	0.226373	7.2e-08	postive
HP1BP3	CD226	0.202606	1.52e-06	postive
HUWE1	CD226	0.261687	3.98e-10	postive
IKZF1	CD226	0.586273	1.9e-52	postive
ING3	CD226	0.230513	4.08e-08	postive
INO80	CD226	0.219502	1.8e-07	postive
INO80D	CD226	0.516709	3.86e-39	postive
JAK2	CD226	0.627284	6.25e-62	postive
JMJD1C	CD226	0.394218	4.85e-22	postive
JMJD7	CD226	0.325705	3.71e-15	postive
KANSL1	CD226	0.353247	1e-17	postive
KAT2B	CD226	0.350839	1.72e-17	postive
KAT6A	CD226	0.203128	1.43e-06	postive
KDM1B	CD226	0.257831	7.3e-10	postive
KDM4C	CD226	0.343897	7.98e-17	postive
KDM5A	CD226	0.302245	3.63e-13	postive
KDM6A	CD226	0.397352	2.14e-22	postive
KDM7A	CD226	0.400605	9.04e-23	postive
KMT2A	CD226	0.408123	1.19e-23	postive
KMT2C	CD226	0.472367	3.89e-32	postive
KMT2E	CD226	0.286319	6.5e-12	postive
KMT5B	CD226	0.224589	9.16e-08	postive
KMT5C	CD226	-0.225767	7.81e-08	negative
L3MBTL1	CD226	0.268569	1.31e-10	postive
L3MBTL3	CD226	0.23625	1.82e-08	postive
LBR	CD226	0.207748	8.11e-07	postive
MAP3K7	CD226	0.313709	4.07e-14	postive
MBD5	CD226	0.443122	4.77e-28	postive
MBTD1	CD226	0.266863	1.73e-10	postive
MCRS1	CD226	-0.280397	1.82e-11	negative
MDM2	CD226	0.295433	1.28e-12	postive
MDM4	CD226	0.380578	1.55e-20	postive
MEN1	CD226	-0.244061	5.89e-09	negative
MGA	CD226	0.397854	1.87e-22	postive
MIER1	CD226	0.345716	5.36e-17	postive
MIER3	CD226	0.313752	4.03e-14	postive
MIS18BP1	CD226	0.270102	1.02e-10	postive
MLLT10	CD226	0.31312	4.56e-14	postive
MORF4	CD226	0.254044	1.31e-09	postive
MSL2	CD226	0.236362	1.79e-08	postive
MTA1	CD226	-0.233576	2.66e-08	negative
MTF2	CD226	0.342909	9.89e-17	postive
MYBBP1A	CD226	-0.219582	1.78e-07	negative
MYSM1	CD226	0.509961	5.24e-38	postive
NBN	CD226	0.347072	3.98e-17	postive
NCOA1	CD226	0.236438	1.78e-08	postive
NCOA2	CD226	0.330127	1.49e-15	postive
NCOR1	CD226	0.312666	4.98e-14	postive
NIPBL	CD226	0.392716	7.16e-22	postive
NOC2L	CD226	-0.22341	1.07e-07	negative
NSD1	CD226	0.210467	5.77e-07	postive
NSL1	CD226	0.229094	4.96e-08	postive
OGT	CD226	0.331265	1.18e-15	postive
ORC2	CD226	0.219744	1.75e-07	postive
PARP4	CD226	0.222195	1.26e-07	postive
PBRM1	CD226	0.353005	1.06e-17	postive
PCGF1	CD226	-0.259829	5.34e-10	negative
PCGF2	CD226	-0.217146	2.45e-07	negative
PCGF5	CD226	0.44836	9.44e-29	postive
PDP1	CD226	0.307698	1.3e-13	postive
PDS5A	CD226	0.325305	4.03e-15	postive
PDS5B	CD226	0.389607	1.59e-21	postive
PELP1	CD226	-0.217801	2.25e-07	negative
PHC3	CD226	0.46748	2e-31	postive
PHF10	CD226	0.225545	8.05e-08	postive
PHF14	CD226	0.276779	3.36e-11	postive
PHF20L1	CD226	0.422434	2.19e-25	postive
PHF3	CD226	0.409137	9.05e-24	postive
PHF6	CD226	0.243177	6.71e-09	postive
PHIP	CD226	0.466927	2.4e-31	postive
PPM1G	CD226	-0.273705	5.63e-11	negative
PPP4C	CD226	-0.225991	7.58e-08	negative
PPP4R2	CD226	0.360973	1.71e-18	postive
PPP4R3A	CD226	0.290374	3.17e-12	postive
PPP4R3B	CD226	0.298382	7.43e-13	postive
PRDM1	CD226	0.439347	1.51e-27	postive
PRDM10	CD226	0.301469	4.2e-13	postive
PRDM2	CD226	0.313879	3.94e-14	postive
PRDM5	CD226	0.201742	1.69e-06	postive
PRDM7	CD226	0.388592	2.07e-21	postive
PRDM9	CD226	0.244503	5.52e-09	postive
PRKAA1	CD226	0.405496	2.44e-23	postive
PRKAA2	CD226	0.318577	1.56e-14	postive
PRKAG2	CD226	0.209713	6.35e-07	postive
PRKCA	CD226	0.208533	7.36e-07	postive
PRKCB	CD226	0.474835	1.68e-32	postive
PRKDC	CD226	0.238473	1.33e-08	postive
PRMT1	CD226	-0.221507	1.38e-07	negative
PRMT3	CD226	0.246745	3.96e-09	postive
PRMT9	CD226	0.255002	1.13e-09	postive
PWWP2B	CD226	-0.278309	2.59e-11	negative
PYGO1	CD226	0.322353	7.32e-15	postive
RAC3	CD226	-0.233501	2.69e-08	negative
RAG1	CD226	0.347911	3.3e-17	postive
RB1	CD226	0.394705	4.27e-22	postive
RCOR3	CD226	0.240578	9.8e-09	postive
REST	CD226	0.361634	1.47e-18	postive
REV1	CD226	0.371271	1.51e-19	postive
RLIM	CD226	0.414263	2.2e-24	postive
RPS6KA3	CD226	0.394385	4.64e-22	postive
RYBP	CD226	0.202319	1.58e-06	postive
SATB1	CD226	0.242563	7.34e-09	postive
SCML4	CD226	0.295114	1.35e-12	postive
SETBP1	CD226	0.248219	3.18e-09	postive
SETD2	CD226	0.316036	2.58e-14	postive
SETD7	CD226	0.325279	4.05e-15	postive
SETDB2	CD226	0.453709	1.75e-29	postive
SF3B1	CD226	0.227849	5.88e-08	postive
SFMBT2	CD226	0.547512	1.19e-44	postive
SGF29	CD226	-0.204929	1.15e-06	negative
SHPRH	CD226	0.507102	1.56e-37	postive
SIRT1	CD226	0.223086	1.12e-07	postive
SLF1	CD226	0.265057	2.32e-10	postive
SMARCA2	CD226	0.267242	1.63e-10	postive
SMARCA5	CD226	0.237954	1.43e-08	postive
SMARCAD1	CD226	0.332563	8.99e-16	postive
SMARCB1	CD226	-0.224726	8.99e-08	negative
SMARCE1	CD226	0.34654	4.47e-17	postive
SMCHD1	CD226	0.424974	1.06e-25	postive
SMYD5	CD226	-0.225055	8.6e-08	negative
SP1	CD226	0.296885	9.78e-13	postive
SP100	CD226	0.230848	3.89e-08	postive
SP140	CD226	0.412559	3.53e-24	postive
SRSF1	CD226	0.284302	9.25e-12	postive
STK4	CD226	0.408765	1e-23	postive
SUDS3	CD226	0.211093	5.33e-07	postive
SUZ12	CD226	0.245803	4.56e-09	postive
SYNCRIP	CD226	0.249645	2.57e-09	postive
TAF1	CD226	0.227847	5.89e-08	postive
TAF2	CD226	0.246272	4.25e-09	postive
TAF9B	CD226	0.203051	1.44e-06	postive
TBL1XR1	CD226	0.281419	1.52e-11	postive
TCF4	CD226	0.447358	1.29e-28	postive
TDRD3	CD226	0.347311	3.77e-17	postive
TET1	CD226	0.262076	3.74e-10	postive
TET2	CD226	0.55453	5.5e-46	postive
TLK1	CD226	0.392997	6.66e-22	postive
TNP2	CD226	0.297124	9.36e-13	postive
TONSL	CD226	-0.214403	3.5e-07	negative
TP53BP1	CD226	0.243737	6.18e-09	postive
TRDMT1	CD226	0.338127	2.77e-16	postive
TRIM24	CD226	0.237903	1.44e-08	postive
TRIM28	CD226	-0.24503	5.11e-09	negative
TRIM33	CD226	0.3893	1.72e-21	postive
TSPYL6	CD226	0.437438	2.68e-27	postive
TXN2	CD226	-0.204341	1.23e-06	negative
TYW5	CD226	0.480937	2.06e-33	postive
UBE2A	CD226	0.221631	1.36e-07	postive
UBE2D1	CD226	0.345609	5.49e-17	postive
UBE2D3	CD226	0.333396	7.55e-16	postive
UBR2	CD226	0.417754	8.27e-25	postive
UBR5	CD226	0.304384	2.43e-13	postive
UBTF	CD226	-0.226485	7.09e-08	negative
UHRF2	CD226	0.340381	1.71e-16	postive
USP12	CD226	0.448601	8.76e-29	postive
USP15	CD226	0.51412	1.06e-38	postive
USP16	CD226	0.218606	2.03e-07	postive
USP17L2	CD226	0.334041	6.59e-16	postive
USP3	CD226	0.305729	1.89e-13	postive
USP46	CD226	0.314167	3.72e-14	postive
USP49	CD226	0.214221	3.58e-07	postive
VPS72	CD226	-0.201029	1.84e-06	negative
XRCC1	CD226	-0.215953	2.86e-07	negative
YAF2	CD226	0.51859	1.84e-39	postive
ZBTB24	CD226	0.27736	3.05e-11	postive
ZBTB33	CD226	0.303396	2.93e-13	postive
ZBTB38	CD226	0.470563	7.14e-32	postive
ZCWPW2	CD226	0.336126	4.24e-16	postive
ZFP57	CD226	0.204374	1.23e-06	postive
ZHX1	CD226	0.290774	2.95e-12	postive
ZMYM1	CD226	0.299417	6.14e-13	postive
ZMYM2	CD226	0.382607	9.36e-21	postive
ZMYM4	CD226	0.227005	6.6e-08	postive
ZMYM5	CD226	0.326948	2.88e-15	postive
ZMYM6	CD226	0.376636	4.1e-20	postive
ZMYND11	CD226	0.2234	1.07e-07	postive
ZNF217	CD226	0.200408	1.99e-06	postive
ZNF532	CD226	0.207148	8.74e-07	postive
ZRANB3	CD226	0.280914	1.66e-11	postive
ZZZ3	CD226	0.351816	1.38e-17	postive
ACTB	CD27	0.253445	1.44e-09	postive
ADNP	CD27	-0.201024	1.85e-06	negative
APOBEC3C	CD27	0.349649	2.25e-17	postive
APOBEC3D	CD27	0.268404	1.35e-10	postive
APOBEC3G	CD27	0.643717	3.84e-66	postive
APOBEC3H	CD27	0.610189	8.27e-58	postive
ARRB1	CD27	0.265411	2.19e-10	postive
AURKC	CD27	0.237745	1.47e-08	postive
BOD1	CD27	-0.206554	9.4e-07	negative
CBX1	CD27	-0.213366	4e-07	negative
CBX3	CD27	-0.241447	8.64e-09	negative
CBX7	CD27	0.287093	5.67e-12	postive
DNMT3A	CD27	-0.210576	5.69e-07	negative
E2F6	CD27	-0.203676	1.34e-06	negative
FOXP3	CD27	0.657467	7.19e-70	postive
GFI1	CD27	0.759889	2.5e-105	postive
HDAC2	CD27	-0.244114	5.85e-09	negative
IKZF1	CD27	0.730272	2.1e-93	postive
JADE2	CD27	0.281784	1.43e-11	postive
KDM1A	CD27	-0.225732	7.85e-08	negative
KDM3A	CD27	-0.235138	2.13e-08	negative
KDM5B	CD27	-0.23246	3.11e-08	negative
MAX	CD27	0.215348	3.1e-07	postive
MORF4L2	CD27	-0.220051	1.68e-07	negative
MTA3	CD27	-0.208666	7.23e-07	negative
NAA60	CD27	0.269546	1.12e-10	postive
PARP3	CD27	0.232067	3.29e-08	postive
PRDM1	CD27	0.247046	3.79e-09	postive
PRKCB	CD27	0.587876	8.57e-53	postive
RYBP	CD27	-0.205625	1.05e-06	negative
SCML4	CD27	0.334021	6.62e-16	postive
SETMAR	CD27	-0.203442	1.38e-06	negative
SFMBT2	CD27	0.434543	6.38e-27	postive
SMARCA1	CD27	-0.221151	1.45e-07	negative
SMARCC1	CD27	-0.241622	8.42e-09	negative
SP140	CD27	0.699853	1.05e-82	postive
SYNCRIP	CD27	-0.202693	1.51e-06	negative
TEX10	CD27	-0.202077	1.63e-06	negative
ZFP57	CD27	0.28123	1.57e-11	postive
ZMYM4	CD27	-0.220265	1.63e-07	negative
ZRANB3	CD27	-0.203824	1.31e-06	negative
A1CF	CD274	0.377661	3.19e-20	postive
AICDA	CD274	0.3022	3.66e-13	postive
APOBEC3C	CD274	0.229461	4.72e-08	postive
APOBEC3D	CD274	0.352567	1.17e-17	postive
APOBEC3G	CD274	0.438685	1.84e-27	postive
APOBEC3H	CD274	0.327559	2.54e-15	postive
ARNTL	CD274	0.250184	2.36e-09	postive
ARRB1	CD274	0.373868	8.05e-20	postive
AURKC	CD274	0.331979	1.02e-15	postive
DNTT	CD274	0.309793	8.69e-14	postive
DTX3L	CD274	0.301066	4.52e-13	postive
FOXP3	CD274	0.406939	1.65e-23	postive
GFI1	CD274	0.515414	6.39e-39	postive
GFI1B	CD274	0.342311	1.13e-16	postive
IFIT3	CD274	0.291685	2.51e-12	postive
IKZF1	CD274	0.614624	7.46e-59	postive
JADE2	CD274	0.292953	2e-12	postive
JAK2	CD274	0.417604	8.63e-25	postive
KAT2B	CD274	0.243727	6.19e-09	postive
MAX	CD274	0.270638	9.36e-11	postive
NBN	CD274	0.24117	8.99e-09	postive
PARP3	CD274	0.218427	2.08e-07	postive
PATZ1	CD274	-0.214542	3.44e-07	negative
PCGF5	CD274	0.216824	2.56e-07	postive
PRDM1	CD274	0.229136	4.93e-08	postive
PRKCB	CD274	0.585872	2.32e-52	postive
RPS6KA3	CD274	0.249802	2.51e-09	postive
SCML4	CD274	0.44753	1.22e-28	postive
SFMBT2	CD274	0.478193	5.34e-33	postive
SP100	CD274	0.313568	4.18e-14	postive
SP110	CD274	0.344899	6.41e-17	postive
SP140	CD274	0.602496	4.92e-56	postive
STK4	CD274	0.274501	4.93e-11	postive
TDRD7	CD274	0.2693	1.17e-10	postive
UBE2D1	CD274	0.266852	1.74e-10	postive
UBR2	CD274	0.224145	9.72e-08	postive
USP12	CD274	0.201674	1.71e-06	postive
USP15	CD274	0.372233	1.2e-19	postive
ZFP57	CD274	0.391511	9.77e-22	postive
ACTB	CD276	0.350899	1.7e-17	postive
ACTR5	CD276	-0.225596	8e-08	negative
ACTR8	CD276	0.223682	1.03e-07	postive
AKAP1	CD276	0.273387	5.94e-11	postive
APEX1	CD276	0.248817	2.91e-09	postive
ARID1A	CD276	0.287431	5.35e-12	postive
ARID3B	CD276	0.239612	1.13e-08	postive
ARID4A	CD276	-0.211279	5.21e-07	negative
ASF1A	CD276	-0.255302	1.08e-09	negative
BAHD1	CD276	0.286338	6.48e-12	postive
BANF1	CD276	-0.200771	1.9e-06	negative
BANP	CD276	0.279494	2.12e-11	postive
BAP1	CD276	0.218339	2.1e-07	postive
BCOR	CD276	0.204537	1.21e-06	postive
BCORL1	CD276	0.234874	2.22e-08	postive
BRD1	CD276	0.258958	6.12e-10	postive
BRD3	CD276	0.350185	1.99e-17	postive
BRD4	CD276	0.208787	7.13e-07	postive
CARM1	CD276	0.305442	1.99e-13	postive
CBX2	CD276	0.207992	7.87e-07	postive
CBX7	CD276	-0.209935	6.17e-07	negative
CHAF1A	CD276	0.222966	1.14e-07	postive
CHD8	CD276	0.202082	1.62e-06	postive
CHMP1A	CD276	0.256216	9.39e-10	postive
CIR1	CD276	-0.352392	1.22e-17	negative
CREBBP	CD276	0.317368	1.98e-14	postive
DAPK3	CD276	0.305389	2.01e-13	postive
DDB1	CD276	0.274368	5.04e-11	postive
DHX30	CD276	0.350522	1.85e-17	postive
DNAJC2	CD276	-0.292887	2.02e-12	negative
DOT1L	CD276	0.348842	2.69e-17	postive
DPF2	CD276	0.202961	1.46e-06	postive
DPY30	CD276	-0.286055	6.81e-12	negative
EED	CD276	-0.200627	1.94e-06	negative
EHMT1	CD276	0.393771	5.44e-22	postive
ELP6	CD276	0.202903	1.47e-06	postive
EP400	CD276	0.25474	1.18e-09	postive
EXOSC1	CD276	-0.228327	5.51e-08	negative
EXOSC8	CD276	-0.230716	3.96e-08	negative
EZH1	CD276	-0.20053	1.96e-06	negative
FOXP1	CD276	-0.254252	1.27e-09	negative
FTO	CD276	0.254151	1.29e-09	postive
FXR2	CD276	0.203176	1.42e-06	postive
GATAD1	CD276	-0.232612	3.05e-08	negative
GATAD2A	CD276	0.228424	5.44e-08	postive
GTF2I	CD276	0.223943	9.99e-08	postive
GTF3C1	CD276	0.325948	3.53e-15	postive
HCFC1	CD276	0.495441	1.18e-35	postive
HDAC3	CD276	0.325468	3.9e-15	postive
HDAC8	CD276	-0.30689	1.51e-13	negative
HMG20A	CD276	0.225534	8.06e-08	postive
HMGN3	CD276	-0.259465	5.65e-10	negative
HUWE1	CD276	0.230101	4.32e-08	postive
JAK2	CD276	-0.203914	1.3e-06	negative
JMJD8	CD276	0.335938	4.42e-16	postive
KAT5	CD276	0.257372	7.85e-10	postive
KDM2B	CD276	0.27232	7.09e-11	postive
KDM5C	CD276	0.331259	1.18e-15	postive
KDM6B	CD276	0.332537	9.04e-16	postive
KEAP1	CD276	0.204125	1.27e-06	postive
L3MBTL1	CD276	-0.217091	2.47e-07	negative
L3MBTL2	CD276	0.213062	4.15e-07	postive
LMNB2	CD276	0.320264	1.11e-14	postive
MAX	CD276	-0.216395	2.71e-07	negative
MAZ	CD276	0.445678	2.17e-28	postive
MBD2	CD276	-0.219797	1.73e-07	negative
MBD3	CD276	0.219796	1.73e-07	postive
MBD4	CD276	-0.247476	3.55e-09	negative
MEAF6	CD276	-0.207847	8.01e-07	negative
MTA2	CD276	0.263301	3.08e-10	postive
MYBBP1A	CD276	0.222694	1.18e-07	postive
NAA60	CD276	0.254573	1.21e-09	postive
NCOR2	CD276	0.395538	3.44e-22	postive
NEK6	CD276	0.287803	5.01e-12	postive
NFRKB	CD276	0.242735	7.16e-09	postive
OGT	CD276	-0.272155	7.29e-11	negative
PARP1	CD276	0.202871	1.48e-06	postive
PHC2	CD276	0.20769	8.17e-07	postive
PHF1	CD276	-0.206977	8.93e-07	negative
PHF2	CD276	0.203655	1.34e-06	postive
PHIP	CD276	-0.206966	8.94e-07	negative
PIWIL4	CD276	-0.235685	1.98e-08	negative
PKM	CD276	0.327702	2.47e-15	postive
PPM1G	CD276	0.200743	1.91e-06	postive
PPP4R3A	CD276	-0.215135	3.18e-07	negative
PRDM4	CD276	0.284374	9.13e-12	postive
PRMT1	CD276	0.310492	7.59e-14	postive
PRMT2	CD276	0.275308	4.31e-11	postive
PRMT5	CD276	0.355196	6.45e-18	postive
PRR12	CD276	0.227343	6.3e-08	postive
RAD54B	CD276	-0.269775	1.08e-10	negative
RAI1	CD276	0.300519	5.01e-13	postive
RARA	CD276	0.225254	8.37e-08	postive
RBBP4	CD276	0.218722	2e-07	postive
RBX1	CD276	-0.209986	6.13e-07	negative
RCOR3	CD276	-0.220229	1.64e-07	negative
RING1	CD276	-0.208433	7.45e-07	negative
RNF40	CD276	0.288702	4.27e-12	postive
SAP130	CD276	0.330244	1.46e-15	postive
SCML4	CD276	-0.202071	1.63e-06	negative
SETD4	CD276	-0.258558	6.52e-10	negative
SETDB2	CD276	-0.25779	7.35e-10	negative
SF3B3	CD276	0.263044	3.21e-10	postive
SIN3A	CD276	0.308012	1.22e-13	postive
SMARCA4	CD276	0.249302	2.7e-09	postive
SMARCB1	CD276	0.243001	6.89e-09	postive
SMARCC1	CD276	0.268139	1.41e-10	postive
SMARCC2	CD276	0.206533	9.43e-07	postive
SND1	CD276	0.324141	5.1e-15	postive
SP100	CD276	-0.272347	7.06e-11	negative
SP140	CD276	-0.206497	9.47e-07	negative
SS18L2	CD276	-0.220668	1.55e-07	negative
SSRP1	CD276	0.236009	1.89e-08	postive
SUPT6H	CD276	0.311274	6.53e-14	postive
TAF12	CD276	-0.251104	2.06e-09	negative
TAF6	CD276	0.270081	1.03e-10	postive
TLE2	CD276	0.202349	1.57e-06	postive
TOX4	CD276	0.200455	1.98e-06	postive
TP53BP1	CD276	0.276412	3.58e-11	postive
TRIM28	CD276	0.222056	1.29e-07	postive
UBE2B	CD276	-0.216303	2.74e-07	negative
UBE2E1	CD276	0.201567	1.73e-06	postive
UBN1	CD276	0.201795	1.68e-06	postive
UHRF1	CD276	0.202177	1.61e-06	postive
USP15	CD276	-0.258375	6.71e-10	negative
USP22	CD276	0.44564	2.2e-28	postive
VEZF1	CD276	0.230688	3.98e-08	postive
WSB2	CD276	0.217204	2.44e-07	postive
ZCWPW1	CD276	-0.218777	1.98e-07	negative
ZCWPW2	CD276	-0.2195	1.8e-07	negative
ZMYM5	CD276	-0.233347	2.75e-08	negative
ZMYM6	CD276	-0.356209	5.12e-18	negative
ZNF592	CD276	0.395459	3.51e-22	postive
ZNHIT1	CD276	-0.252141	1.76e-09	negative
A1CF	CD28	0.376852	3.89e-20	postive
APEX1	CD28	-0.204697	1.18e-06	negative
APOBEC3C	CD28	0.276199	3.71e-11	postive
APOBEC3D	CD28	0.299401	6.16e-13	postive
APOBEC3G	CD28	0.417199	9.67e-25	postive
APOBEC3H	CD28	0.398129	1.74e-22	postive
ARID4A	CD28	0.222014	1.29e-07	postive
ARNTL	CD28	0.249488	2.63e-09	postive
ARRB1	CD28	0.324916	4.36e-15	postive
ASXL2	CD28	0.232081	3.28e-08	postive
ATM	CD28	0.311901	5.78e-14	postive
ATR	CD28	0.203268	1.41e-06	postive
ATXN7	CD28	0.239969	1.07e-08	postive
AURKC	CD28	0.357259	4.03e-18	postive
BTAF1	CD28	0.20708	8.81e-07	postive
CBX7	CD28	0.260454	4.84e-10	postive
CDK17	CD28	0.224238	9.6e-08	postive
CHD9	CD28	0.266195	1.93e-10	postive
CLOCK	CD28	0.211995	4.76e-07	postive
DR1	CD28	0.207449	8.42e-07	postive
FOXO1	CD28	0.219909	1.71e-07	postive
FOXP1	CD28	0.245075	5.07e-09	postive
FOXP3	CD28	0.586623	1.6e-52	postive
GFI1	CD28	0.606994	4.58e-57	postive
HCFC2	CD28	0.288186	4.68e-12	postive
IKZF1	CD28	0.850967	1.69e-156	postive
INO80D	CD28	0.236411	1.78e-08	postive
JAK2	CD28	0.47363	2.54e-32	postive
JMJD7	CD28	0.217306	2.4e-07	postive
KAT2B	CD28	0.299737	5.79e-13	postive
KMT2A	CD28	0.200825	1.89e-06	postive
MAX	CD28	0.241599	8.45e-09	postive
MCRS1	CD28	-0.208776	7.14e-07	negative
MTA1	CD28	-0.211971	4.77e-07	negative
MYSM1	CD28	0.207555	8.31e-07	postive
PATZ1	CD28	-0.245976	4.44e-09	negative
PCGF5	CD28	0.261595	4.04e-10	postive
PDS5B	CD28	0.220403	1.6e-07	postive
PHC3	CD28	0.22498	8.69e-08	postive
PRDM1	CD28	0.364888	6.87e-19	postive
PRKCB	CD28	0.733968	8.35e-95	postive
PWWP2B	CD28	-0.224656	9.08e-08	negative
RB1	CD28	0.202124	1.62e-06	postive
RPS6KA3	CD28	0.307248	1.41e-13	postive
SCML4	CD28	0.350556	1.83e-17	postive
SETD7	CD28	0.251252	2.01e-09	postive
SETDB2	CD28	0.356624	4.66e-18	postive
SFMBT2	CD28	0.584379	4.83e-52	postive
SHPRH	CD28	0.217872	2.23e-07	postive
SMARCA2	CD28	0.207426	8.44e-07	postive
SMARCA4	CD28	-0.241967	8.01e-09	negative
SMCHD1	CD28	0.241711	8.31e-09	postive
SP100	CD28	0.242358	7.56e-09	postive
SP140	CD28	0.607208	4.08e-57	postive
STK4	CD28	0.336513	3.91e-16	postive
TCF4	CD28	0.301738	3.99e-13	postive
TDRD3	CD28	0.212598	4.41e-07	postive
TRDMT1	CD28	0.209927	6.18e-07	postive
TSPYL6	CD28	0.208808	7.11e-07	postive
TYW5	CD28	0.206317	9.68e-07	postive
UBE2D1	CD28	0.300072	5.44e-13	postive
UBR2	CD28	0.241884	8.1e-09	postive
USP12	CD28	0.255473	1.05e-09	postive
USP15	CD28	0.353909	8.64e-18	postive
VPS72	CD28	-0.207967	7.89e-07	negative
YAF2	CD28	0.237723	1.48e-08	postive
ZBTB16	CD28	0.265044	2.33e-10	postive
ZBTB38	CD28	0.264477	2.55e-10	postive
ZFP57	CD28	0.406231	2e-23	postive
A1CF	CD40	0.296636	1.02e-12	postive
ACTR3	CD40	0.300662	4.88e-13	postive
ALKBH3	CD40	0.236653	1.72e-08	postive
APBB1	CD40	0.200765	1.9e-06	postive
APOBEC3A	CD40	0.267564	1.55e-10	postive
APOBEC3D	CD40	0.256071	9.6e-10	postive
APOBEC3G	CD40	0.390272	1.34e-21	postive
APOBEC3H	CD40	0.262711	3.38e-10	postive
ARID5A	CD40	0.210707	5.6e-07	postive
ARRB1	CD40	0.319364	1.33e-14	postive
AURKA	CD40	0.255939	9.8e-10	postive
AURKC	CD40	0.294307	1.56e-12	postive
CBX6	CD40	0.231762	3.43e-08	postive
CHRAC1	CD40	0.207158	8.73e-07	postive
CTCFL	CD40	0.206778	9.15e-07	postive
DAXX	CD40	0.221173	1.45e-07	postive
DBF4B	CD40	0.215343	3.1e-07	postive
DTX3L	CD40	0.300079	5.43e-13	postive
ELP3	CD40	-0.239183	1.2e-08	negative
EYA2	CD40	-0.249161	2.76e-09	negative
FOXP3	CD40	0.236945	1.65e-08	postive
GFI1	CD40	0.2707	9.27e-11	postive
HDAC7	CD40	0.260316	4.95e-10	postive
HMGA1	CD40	0.30955	9.1e-14	postive
IFIT3	CD40	0.227505	6.17e-08	postive
IKZF1	CD40	0.357339	3.96e-18	postive
JADE2	CD40	0.22916	4.92e-08	postive
KDM4B	CD40	-0.323488	5.82e-15	negative
KDM7A	CD40	-0.241494	8.58e-09	negative
MDM2	CD40	-0.22791	5.83e-08	negative
MRGBP	CD40	0.32273	6.79e-15	postive
NCOA5	CD40	0.216286	2.74e-07	postive
PARP3	CD40	0.214045	3.66e-07	postive
PES1	CD40	0.230772	3.93e-08	postive
PHF1	CD40	0.25285	1.58e-09	postive
PKN1	CD40	0.251726	1.87e-09	postive
PPARGC1A	CD40	0.207876	7.98e-07	postive
PRKCB	CD40	0.389372	1.69e-21	postive
RARA	CD40	-0.248915	2.86e-09	negative
RBBP7	CD40	-0.263195	3.13e-10	negative
RPS6KA5	CD40	-0.205763	1.04e-06	negative
SFMBT1	CD40	0.228745	5.2e-08	postive
SIRT5	CD40	0.26328	3.09e-10	postive
SP100	CD40	0.249462	2.64e-09	postive
SP110	CD40	0.379302	2.13e-20	postive
SP140	CD40	0.446946	1.47e-28	postive
STK4	CD40	0.338946	2.33e-16	postive
TAF8	CD40	0.244477	5.54e-09	postive
WDR82	CD40	-0.211141	5.3e-07	negative
YWHAB	CD40	0.349588	2.28e-17	postive
ZFP57	CD40	0.30439	2.43e-13	postive
ZGPAT	CD40	0.260964	4.46e-10	postive
ZNF516	CD40	-0.229546	4.66e-08	negative
A1CF	CD40LG	0.205393	1.09e-06	postive
ANP32A	CD40LG	-0.241335	8.78e-09	negative
APEX1	CD40LG	-0.277372	3.04e-11	negative
APOBEC3C	CD40LG	0.284877	8.37e-12	postive
APOBEC3D	CD40LG	0.280768	1.7e-11	postive
APOBEC3G	CD40LG	0.35756	3.76e-18	postive
APOBEC3H	CD40LG	0.361465	1.53e-18	postive
ARRB1	CD40LG	0.306204	1.72e-13	postive
AURKC	CD40LG	0.224177	9.68e-08	postive
BCORL1	CD40LG	-0.205423	1.08e-06	negative
BOD1	CD40LG	-0.23385	2.56e-08	negative
CBX1	CD40LG	-0.224723	9e-08	negative
CBX2	CD40LG	-0.204666	1.19e-06	negative
CBX3	CD40LG	-0.221184	1.44e-07	negative
CBX7	CD40LG	0.402819	5e-23	postive
CHEK1	CD40LG	-0.225818	7.76e-08	negative
CSNK2A1	CD40LG	-0.216303	2.74e-07	negative
DDB1	CD40LG	-0.204687	1.18e-06	negative
DNMT3A	CD40LG	-0.213809	3.78e-07	negative
FOXP1	CD40LG	0.208388	7.49e-07	postive
FOXP3	CD40LG	0.59604	1.39e-54	postive
FXR2	CD40LG	-0.202168	1.61e-06	negative
GADD45G	CD40LG	0.239094	1.21e-08	postive
GATAD2A	CD40LG	-0.200939	1.86e-06	negative
GFI1	CD40LG	0.563806	8.4e-48	postive
GTF3C4	CD40LG	-0.217663	2.29e-07	negative
HDAC10	CD40LG	0.205947	1.01e-06	postive
HDAC2	CD40LG	-0.250005	2.43e-09	negative
HDAC3	CD40LG	-0.229927	4.42e-08	negative
HDGF	CD40LG	-0.273638	5.69e-11	negative
HJURP	CD40LG	-0.20522	1.11e-06	negative
HMGB3	CD40LG	-0.236013	1.89e-08	negative
IGFBP7	CD40LG	0.304874	2.22e-13	postive
IKZF1	CD40LG	0.725864	9.16e-92	postive
JADE2	CD40LG	0.225827	7.75e-08	postive
JAK2	CD40LG	0.290664	3.01e-12	postive
KDM1A	CD40LG	-0.327199	2.73e-15	negative
KDM5B	CD40LG	-0.201714	1.7e-06	negative
LMNB1	CD40LG	-0.218452	2.07e-07	negative
LMNB2	CD40LG	-0.251294	2e-09	negative
MEN1	CD40LG	-0.201235	1.8e-06	negative
MSH6	CD40LG	-0.211889	4.82e-07	negative
NAT10	CD40LG	-0.227269	6.37e-08	negative
NCL	CD40LG	-0.252235	1.73e-09	negative
NOC2L	CD40LG	-0.210196	5.97e-07	negative
PARP1	CD40LG	-0.22183	1.33e-07	negative
PHF13	CD40LG	-0.21941	1.83e-07	negative
PRDM1	CD40LG	0.303612	2.81e-13	postive
PRKCB	CD40LG	0.563691	8.85e-48	postive
PRMT6	CD40LG	-0.212206	4.63e-07	negative
RAC3	CD40LG	-0.20439	1.23e-06	negative
RAD51	CD40LG	-0.209343	6.65e-07	negative
RAD54L	CD40LG	-0.215405	3.07e-07	negative
RCC1	CD40LG	-0.202212	1.6e-06	negative
RCOR1	CD40LG	-0.201341	1.78e-06	negative
RUVBL1	CD40LG	-0.217604	2.31e-07	negative
SCML4	CD40LG	0.364626	7.31e-19	postive
SENP3	CD40LG	-0.247137	3.74e-09	negative
SET	CD40LG	-0.213417	3.97e-07	negative
SFMBT2	CD40LG	0.423903	1.44e-25	postive
SMARCA4	CD40LG	-0.229886	4.45e-08	negative
SMARCC1	CD40LG	-0.278067	2.7e-11	negative
SMARCD1	CD40LG	-0.208512	7.37e-07	negative
SMARCD2	CD40LG	-0.220866	1.51e-07	negative
SP100	CD40LG	0.224524	9.24e-08	postive
SP140	CD40LG	0.497243	6.13e-36	postive
SRSF3	CD40LG	-0.235101	2.15e-08	negative
SSRP1	CD40LG	-0.233148	2.83e-08	negative
SUPT16H	CD40LG	-0.222618	1.19e-07	negative
TEX10	CD40LG	-0.218397	2.08e-07	negative
TONSL	CD40LG	-0.215678	2.97e-07	negative
TOP2A	CD40LG	-0.206295	9.71e-07	negative
UBE2T	CD40LG	-0.216053	2.83e-07	negative
VPS72	CD40LG	-0.205195	1.11e-06	negative
VRK1	CD40LG	-0.204798	1.17e-06	negative
WDR5	CD40LG	-0.229595	4.63e-08	negative
ZBTB16	CD40LG	0.346881	4.15e-17	postive
ZFP57	CD40LG	0.335447	4.9e-16	postive
ACTB	CD47	-0.219295	1.85e-07	negative
ACTL6A	CD47	0.29449	1.51e-12	postive
ACTR2	CD47	0.332166	9.77e-16	postive
ACTR3	CD47	0.395623	3.36e-22	postive
ADNP	CD47	0.373432	8.95e-20	postive
AEBP2	CD47	0.343059	9.58e-17	postive
AHCTF1	CD47	0.281735	1.44e-11	postive
ALKBH1	CD47	0.297803	8.27e-13	postive
ALKBH3	CD47	0.204633	1.19e-06	postive
APOBEC3A	CD47	0.26403	2.74e-10	postive
APOBEC3B	CD47	0.34055	1.65e-16	postive
APOBEC3F	CD47	0.232963	2.9e-08	postive
ARID1B	CD47	0.224849	8.84e-08	postive
ARID2	CD47	0.210153	6e-07	postive
ARID5B	CD47	0.319222	1.37e-14	postive
ASH1L	CD47	0.23341	2.72e-08	postive
ASXL1	CD47	0.287127	5.64e-12	postive
ASXL2	CD47	0.324249	4.99e-15	postive
ATAD2	CD47	0.273098	6.23e-11	postive
ATAD2B	CD47	0.26318	3.14e-10	postive
ATF2	CD47	0.263649	2.91e-10	postive
ATF7IP	CD47	0.307012	1.48e-13	postive
ATM	CD47	0.305684	1.9e-13	postive
ATR	CD47	0.315101	3.1e-14	postive
ATRX	CD47	0.249354	2.68e-09	postive
ATXN7	CD47	0.245938	4.47e-09	postive
AURKA	CD47	0.325895	3.57e-15	postive
BAZ2A	CD47	0.200327	2.01e-06	postive
BBX	CD47	0.26109	4.38e-10	postive
BCL10	CD47	0.229172	4.91e-08	postive
BCORL1	CD47	0.206791	9.13e-07	postive
BOD1	CD47	0.251826	1.84e-09	postive
BPTF	CD47	0.31281	4.85e-14	postive
BRCA1	CD47	0.206875	9.04e-07	postive
BRCA2	CD47	0.347652	3.5e-17	postive
BRD8	CD47	0.243612	6.3e-09	postive
BRMS1L	CD47	0.34395	7.89e-17	postive
BRPF3	CD47	0.207426	8.44e-07	postive
BRWD1	CD47	0.297984	8e-13	postive
BRWD3	CD47	0.295235	1.32e-12	postive
BUB1	CD47	0.431663	1.5e-26	postive
C17orf49	CD47	-0.201166	1.81e-06	negative
CBX1	CD47	0.290316	3.2e-12	postive
CBX3	CD47	0.285592	7.38e-12	postive
CBX5	CD47	0.270297	9.9e-11	postive
CDK1	CD47	0.23007	4.34e-08	postive
CDK17	CD47	0.293713	1.74e-12	postive
CDYL	CD47	0.277476	2.99e-11	postive
CENPC	CD47	0.307565	1.33e-13	postive
CHD1	CD47	0.236058	1.87e-08	postive
CHD1L	CD47	0.253943	1.33e-09	postive
CHD6	CD47	0.244831	5.26e-09	postive
CHD7	CD47	0.315569	2.83e-14	postive
CHEK1	CD47	0.224473	9.3e-08	postive
CHMP1A	CD47	-0.26459	2.5e-10	negative
CHMP1B	CD47	0.255937	9.81e-10	postive
CHRAC1	CD47	0.253508	1.43e-09	postive
CHTOP	CD47	0.272757	6.59e-11	postive
CIR1	CD47	0.246545	4.08e-09	postive
CLNS1A	CD47	0.207566	8.3e-07	postive
CLOCK	CD47	0.262579	3.45e-10	postive
CRB2	CD47	0.241929	8.05e-09	postive
CSNK2A1	CD47	0.33253	9.05e-16	postive
CTCFL	CD47	0.332691	8.75e-16	postive
CUL2	CD47	0.223968	9.96e-08	postive
CUL3	CD47	0.228369	5.48e-08	postive
CUL4A	CD47	0.256116	9.54e-10	postive
CUL4B	CD47	0.253614	1.4e-09	postive
CUL5	CD47	0.261741	3.95e-10	postive
DAPK3	CD47	-0.322697	6.83e-15	negative
DBF4B	CD47	0.305152	2.1e-13	postive
DDB2	CD47	-0.2123	4.58e-07	negative
DEK	CD47	0.375426	5.51e-20	postive
DIDO1	CD47	0.252734	1.61e-09	postive
DNAJC2	CD47	0.220954	1.49e-07	postive
DNMT3A	CD47	0.31691	2.17e-14	postive
DNTTIP2	CD47	0.291154	2.76e-12	postive
DOT1L	CD47	-0.269275	1.17e-10	negative
DPY30	CD47	0.23542	2.05e-08	postive
DR1	CD47	0.355653	5.81e-18	postive
DTX3L	CD47	0.445526	2.28e-28	postive
E2F6	CD47	0.290989	2.84e-12	postive
EED	CD47	0.2637	2.89e-10	postive
EPC2	CD47	0.36627	4.96e-19	postive
ERBB4	CD47	0.421902	2.55e-25	postive
ERCC6	CD47	0.224067	9.83e-08	postive
ERCC6L	CD47	0.393554	5.76e-22	postive
EXOSC3	CD47	0.301873	3.89e-13	postive
EYA3	CD47	0.234664	2.28e-08	postive
EYA4	CD47	0.300526	5e-13	postive
FMR1	CD47	0.469661	9.66e-32	postive
FXR1	CD47	0.409739	7.67e-24	postive
GADD45G	CD47	-0.25942	5.69e-10	negative
GTF2I	CD47	0.205165	1.12e-06	postive
GTF3C4	CD47	0.218534	2.05e-07	postive
HAT1	CD47	0.24487	5.23e-09	postive
HBP1	CD47	0.219591	1.78e-07	postive
HDAC10	CD47	-0.255438	1.06e-09	negative
HDAC11	CD47	0.229761	4.52e-08	postive
HDAC2	CD47	0.258438	6.64e-10	postive
HDAC7	CD47	0.295137	1.35e-12	postive
HDGF	CD47	0.418525	6.65e-25	postive
HJURP	CD47	0.281033	1.63e-11	postive
HLTF	CD47	0.256689	8.73e-10	postive
HMG20B	CD47	-0.334224	6.34e-16	negative
HMGA1	CD47	0.30756	1.33e-13	postive
HMGA2	CD47	0.248538	3.03e-09	postive
HMGB1	CD47	0.214289	3.55e-07	postive
HMGB2	CD47	0.20223	1.6e-06	postive
HMGN1	CD47	0.25628	9.3e-10	postive
HMGN4	CD47	0.287856	4.96e-12	postive
HP1BP3	CD47	0.316059	2.57e-14	postive
HUWE1	CD47	0.250255	2.34e-09	postive
IFIT3	CD47	0.330859	1.28e-15	postive
ING4	CD47	0.222422	1.22e-07	postive
INO80C	CD47	0.221774	1.34e-07	postive
INO80D	CD47	0.248714	2.95e-09	postive
JADE1	CD47	0.205758	1.04e-06	postive
JADE3	CD47	0.280157	1.89e-11	postive
JDP2	CD47	0.22956	4.65e-08	postive
JMJD1C	CD47	0.266119	1.96e-10	postive
KANSL1	CD47	0.236172	1.84e-08	postive
KANSL3	CD47	0.334087	6.53e-16	postive
KAT6A	CD47	0.297676	8.46e-13	postive
KAT6B	CD47	0.225182	8.45e-08	postive
KAT7	CD47	0.295561	1.25e-12	postive
KDM1B	CD47	0.33273	8.68e-16	postive
KDM2A	CD47	0.303598	2.82e-13	postive
KDM3A	CD47	0.264683	2.47e-10	postive
KDM3B	CD47	0.206742	9.19e-07	postive
KDM4B	CD47	-0.390951	1.13e-21	negative
KDM4D	CD47	0.340288	1.74e-16	postive
KDM5A	CD47	0.294077	1.63e-12	postive
KDM6A	CD47	0.266197	1.93e-10	postive
KMT2A	CD47	0.231918	3.35e-08	postive
L3MBTL1	CD47	0.304378	2.43e-13	postive
L3MBTL4	CD47	0.227907	5.84e-08	postive
LBR	CD47	0.260463	4.83e-10	postive
MAP3K7	CD47	0.227024	6.59e-08	postive
MASTL	CD47	0.338804	2.4e-16	postive
MBD3	CD47	-0.327985	2.33e-15	negative
MBD4	CD47	0.227263	6.37e-08	postive
MBD5	CD47	0.256742	8.66e-10	postive
MBTD1	CD47	0.434757	5.98e-27	postive
MEAF6	CD47	0.223392	1.08e-07	postive
MECOM	CD47	0.320683	1.02e-14	postive
MECP2	CD47	0.251545	1.92e-09	postive
MGA	CD47	0.272795	6.55e-11	postive
MIER1	CD47	0.265263	2.25e-10	postive
MIER2	CD47	-0.319579	1.28e-14	negative
MIER3	CD47	0.234553	2.32e-08	postive
MIS18BP1	CD47	0.411484	4.75e-24	postive
MLLT10	CD47	0.253225	1.49e-09	postive
MORF4L2	CD47	0.285986	6.89e-12	postive
MRGBP	CD47	0.228306	5.53e-08	postive
MSH6	CD47	0.305084	2.13e-13	postive
MSL2	CD47	0.337935	2.89e-16	postive
MSL3	CD47	0.210362	5.85e-07	postive
MTA3	CD47	0.21053	5.73e-07	postive
MTF2	CD47	0.420592	3.7e-25	postive
MYSM1	CD47	0.266664	1.79e-10	postive
NAA60	CD47	-0.301802	3.94e-13	negative
NAP1L3	CD47	0.266991	1.7e-10	postive
NBN	CD47	0.298096	7.83e-13	postive
NCL	CD47	0.205703	1.04e-06	postive
NCOA2	CD47	0.237379	1.55e-08	postive
NCOA5	CD47	0.255534	1.04e-09	postive
NCOA6	CD47	0.235685	1.98e-08	postive
NFYB	CD47	0.26464	2.48e-10	postive
NIPBL	CD47	0.366211	5.03e-19	postive
NSD1	CD47	0.281961	1.39e-11	postive
NSL1	CD47	0.204289	1.24e-06	postive
OGT	CD47	0.231553	3.53e-08	postive
ORC2	CD47	0.245803	4.56e-09	postive
PAK2	CD47	0.359015	2.69e-18	postive
PARG	CD47	0.253994	1.32e-09	postive
PATZ1	CD47	0.223417	1.07e-07	postive
PBRM1	CD47	0.223255	1.1e-07	postive
PCGF1	CD47	-0.205362	1.09e-06	negative
PDS5B	CD47	0.284331	9.2e-12	postive
PES1	CD47	0.226275	7.29e-08	postive
PHC3	CD47	0.363422	9.69e-19	postive
PHF10	CD47	0.223503	1.06e-07	postive
PHF14	CD47	0.235091	2.15e-08	postive
PHF20	CD47	0.295254	1.32e-12	postive
PHF20L1	CD47	0.317934	1.77e-14	postive
PHF3	CD47	0.35199	1.33e-17	postive
PHF6	CD47	0.25429	1.26e-09	postive
PHIP	CD47	0.283949	9.83e-12	postive
[truncated: 3,833 more rows]
